# Supplementary material for: Increases in income-support payments reduce the demand for charity: A difference-in-difference analysis of charitable-assistance data from Australia over the COVID-19 pandemic
Source: PLoS One. 2023 Jul 12;18(7):e0287533. doi: 10.1371/journal.pone.0287533 (PMC10337872; doi:10.1371/journal.pone.0287533)
Supplement: S1 Data — (XLS) [file pone.0287533.s003.xls]

## Sheet: Sheet1
Visit date (numeric)	ER provider	Number of ER requests
2018-01-01	Vinnies	136
2018-01-02	Vinnies	144
2018-01-03	Vinnies	190
2018-01-04	Salvos
2018-01-04	Vinnies	220
2018-01-05	Salvos
2018-01-05	Vinnies	31
2018-01-06	Salvos
2018-01-06	Vinnies	10
2018-01-07	Salvos
2018-01-07	Vinnies	407
2018-01-08	Salvos	158
2018-01-08	Vinnies	331
2018-01-09	Salvos	176
2018-01-09	Vinnies	333
2018-01-10	Salvos	149
2018-01-10	Vinnies	221
2018-01-11	Salvos	147
2018-01-11	Vinnies	354
2018-01-12	Salvos	140
2018-01-12	Vinnies	83
2018-01-13	Salvos
2018-01-13	Vinnies	43
2018-01-14	Salvos
2018-01-14	Vinnies	525
2018-01-15	Salvos	184
2018-01-15	Vinnies	402
2018-01-16	Salvos	145
2018-01-16	Vinnies	408
2018-01-17	Salvos	128
2018-01-17	Vinnies	301
2018-01-18	Salvos	137
2018-01-18	Vinnies	508
2018-01-19	Salvos	101
2018-01-19	Vinnies	103
2018-01-20	Salvos
2018-01-20	Vinnies	44
2018-01-21	Salvos
2018-01-21	Vinnies	562
2018-01-22	Salvos	204
2018-01-22	Vinnies	480
2018-01-23	Salvos	159
2018-01-23	Vinnies	436
2018-01-24	Salvos	140
2018-01-24	Vinnies	440
2018-01-25	Salvos	106
2018-01-25	Vinnies	46
2018-01-26	Vinnies	37
2018-01-27	Salvos
2018-01-27	Vinnies	17
2018-01-28	Salvos
2018-01-28	Vinnies	588
2018-01-29	Salvos	184
2018-01-29	Vinnies	544
2018-01-30	Salvos	96
2018-01-30	Vinnies	550
2018-01-31	Salvos	114
2018-01-31	Vinnies	474
2018-02-01	Salvos	156
2018-02-01	Vinnies	606
2018-02-02	Salvos	78
2018-02-02	Vinnies	138
2018-02-03	Salvos
2018-02-03	Vinnies	30
2018-02-04	Salvos
2018-02-04	Vinnies	501
2018-02-05	Salvos	154
2018-02-05	Vinnies	487
2018-02-06	Salvos	104
2018-02-06	Vinnies	502
2018-02-07	Salvos	136
2018-02-07	Vinnies	447
2018-02-08	Salvos	138
2018-02-08	Vinnies	545
2018-02-09	Salvos	23
2018-02-09	Vinnies	127
2018-02-10	Salvos
2018-02-10	Vinnies	28
2018-02-11	Salvos
2018-02-11	Vinnies	469
2018-02-12	Salvos	179
2018-02-12	Vinnies	487
2018-02-13	Salvos	127
2018-02-13	Vinnies	430
2018-02-14	Salvos	117
2018-02-14	Vinnies	377
2018-02-15	Salvos	122
2018-02-15	Vinnies	531
2018-02-16	Salvos	77
2018-02-16	Vinnies	115
2018-02-17	Salvos
2018-02-17	Vinnies	22
2018-02-18	Salvos
2018-02-18	Vinnies	454
2018-02-19	Salvos	153
2018-02-19	Vinnies	440
2018-02-20	Salvos	125
2018-02-20	Vinnies	395
2018-02-21	Salvos	107
2018-02-21	Vinnies	389
2018-02-22	Salvos	142
2018-02-22	Vinnies	497
2018-02-23	Salvos	82
2018-02-23	Vinnies	155
2018-02-24	Salvos
2018-02-24	Vinnies	32
2018-02-25	Salvos
2018-02-25	Vinnies	448
2018-02-26	Salvos	168
2018-02-26	Vinnies	479
2018-02-27	Salvos	103
2018-02-27	Vinnies	520
2018-02-28	Salvos	111
2018-02-28	Vinnies	409
2018-03-01	Salvos	112
2018-03-01	Vinnies	542
2018-03-02	Salvos	73
2018-03-02	Vinnies	143
2018-03-03	Salvos
2018-03-03	Vinnies	25
2018-03-04	Salvos
2018-03-04	Vinnies	494
2018-03-05	Salvos	175
2018-03-05	Vinnies	445
2018-03-06	Salvos	108
2018-03-06	Vinnies	408
2018-03-07	Salvos	105
2018-03-07	Vinnies	403
2018-03-08	Salvos	93
2018-03-08	Vinnies	520
2018-03-09	Salvos	101
2018-03-09	Vinnies	137
2018-03-10	Salvos
2018-03-10	Vinnies	17
2018-03-11	Salvos
2018-03-11	Vinnies	452
2018-03-12	Salvos	166
2018-03-12	Vinnies	447
2018-03-13	Salvos	104
2018-03-13	Vinnies	444
2018-03-14	Salvos	91
2018-03-14	Vinnies	377
2018-03-15	Salvos	171
2018-03-15	Vinnies	517
2018-03-16	Salvos	108
2018-03-16	Vinnies	121
2018-03-17	Salvos
2018-03-17	Vinnies	28
2018-03-18	Salvos
2018-03-18	Vinnies	442
2018-03-19	Salvos	154
2018-03-19	Vinnies	460
2018-03-20	Salvos	120
2018-03-20	Vinnies	398
2018-03-21	Salvos	106
2018-03-21	Vinnies	382
2018-03-22	Salvos	130
2018-03-22	Vinnies	489
2018-03-23	Salvos	130
2018-03-23	Vinnies	102
2018-03-24	Salvos
2018-03-24	Vinnies	21
2018-03-25	Salvos
2018-03-25	Vinnies	413
2018-03-26	Salvos	165
2018-03-26	Vinnies	409
2018-03-27	Salvos	138
2018-03-27	Vinnies	352
2018-03-28	Salvos	88
2018-03-28	Vinnies	373
2018-03-29	Salvos	136
2018-03-29	Vinnies	59
2018-03-30	Salvos
2018-03-30	Vinnies	38
2018-03-31	Salvos
2018-03-31	Vinnies	5
2018-04-01	Salvos	1
2018-04-01	Vinnies	15
2018-04-02	Salvos
2018-04-02	Vinnies	387
2018-04-03	Salvos	105
2018-04-03	Vinnies	480
2018-04-04	Salvos	100
2018-04-04	Vinnies	341
2018-04-05	Salvos	117
2018-04-05	Vinnies	444
2018-04-06	Salvos	89
2018-04-06	Vinnies	112
2018-04-07	Salvos
2018-04-07	Vinnies	16
2018-04-08	Salvos
2018-04-08	Vinnies	406
2018-04-09	Salvos	153
2018-04-09	Vinnies	433
2018-04-10	Salvos	126
2018-04-10	Vinnies	396
2018-04-11	Salvos	121
2018-04-11	Vinnies	301
2018-04-12	Salvos	142
2018-04-12	Vinnies	414
2018-04-13	Salvos	108
2018-04-13	Vinnies	107
2018-04-14	Salvos
2018-04-14	Vinnies	14
2018-04-15	Salvos
2018-04-15	Vinnies	399
2018-04-16	Salvos	145
2018-04-16	Vinnies	429
2018-04-17	Salvos	157
2018-04-17	Vinnies	420
2018-04-18	Salvos	152
2018-04-18	Vinnies	359
2018-04-19	Salvos	190
2018-04-19	Vinnies	449
2018-04-20	Salvos	115
2018-04-20	Vinnies	105
2018-04-21	Salvos
2018-04-21	Vinnies	18
2018-04-22	Salvos
2018-04-22	Vinnies	412
2018-04-23	Salvos	146
2018-04-23	Vinnies	425
2018-04-24	Salvos	179
2018-04-24	Vinnies	25
2018-04-25	Vinnies	334
2018-04-26	Salvos	135
2018-04-26	Vinnies	553
2018-04-27	Salvos	53
2018-04-27	Vinnies	146
2018-04-28	Salvos
2018-04-28	Vinnies	29
2018-04-29	Salvos
2018-04-29	Vinnies	465
2018-04-30	Salvos	162
2018-04-30	Vinnies	434
2018-05-01	Salvos	170
2018-05-01	Vinnies	419
2018-05-02	Salvos	118
2018-05-02	Vinnies	324
2018-05-03	Salvos	133
2018-05-03	Vinnies	458
2018-05-04	Salvos	107
2018-05-04	Vinnies	122
2018-05-05	Salvos
2018-05-05	Vinnies	11
2018-05-06	Salvos
2018-05-06	Vinnies	11
2018-05-07	Salvos	1
2018-05-07	Vinnies	445
2018-05-08	Salvos	165
2018-05-08	Vinnies	458
2018-05-09	Salvos	103
2018-05-09	Vinnies	323
2018-05-10	Salvos	157
2018-05-10	Vinnies	492
2018-05-11	Salvos	121
2018-05-11	Vinnies	142
2018-05-12	Salvos
2018-05-12	Vinnies	17
2018-05-13	Salvos
2018-05-13	Vinnies	435
2018-05-14	Salvos	165
2018-05-14	Vinnies	431
2018-05-15	Salvos	170
2018-05-15	Vinnies	388
2018-05-16	Salvos	124
2018-05-16	Vinnies	367
2018-05-17	Salvos	186
2018-05-17	Vinnies	493
2018-05-18	Salvos	156
2018-05-18	Vinnies	114
2018-05-19	Salvos
2018-05-19	Vinnies	20
2018-05-20	Salvos
2018-05-20	Vinnies	444
2018-05-21	Salvos	181
2018-05-21	Vinnies	450
2018-05-22	Salvos	162
2018-05-22	Vinnies	451
2018-05-23	Salvos	146
2018-05-23	Vinnies	349
2018-05-24	Salvos	162
2018-05-24	Vinnies	457
2018-05-25	Salvos	88
2018-05-25	Vinnies	126
2018-05-26	Salvos
2018-05-26	Vinnies	16
2018-05-27	Salvos
2018-05-27	Vinnies	424
2018-05-28	Salvos	188
2018-05-28	Vinnies	451
2018-05-29	Salvos	178
2018-05-29	Vinnies	350
2018-05-30	Salvos	166
2018-05-30	Vinnies	339
2018-05-31	Salvos	195
2018-05-31	Vinnies	441
2018-06-01	Salvos	145
2018-06-01	Vinnies	107
2018-06-02	Salvos
2018-06-02	Vinnies	17
2018-06-03	Salvos
2018-06-03	Vinnies	424
2018-06-04	Salvos	203
2018-06-04	Vinnies	393
2018-06-05	Salvos	140
2018-06-05	Vinnies	359
2018-06-06	Salvos	135
2018-06-06	Vinnies	321
2018-06-07	Salvos	131
2018-06-07	Vinnies	456
2018-06-08	Salvos	133
2018-06-08	Vinnies	125
2018-06-09	Salvos
2018-06-09	Vinnies	19
2018-06-10	Salvos
2018-06-10	Vinnies	401
2018-06-11	Salvos	75
2018-06-11	Vinnies	384
2018-06-12	Salvos	151
2018-06-12	Vinnies	416
2018-06-13	Salvos	136
2018-06-13	Vinnies	288
2018-06-14	Salvos	170
2018-06-14	Vinnies	404
2018-06-15	Salvos	59
2018-06-15	Vinnies	105
2018-06-16	Salvos
2018-06-16	Vinnies	7
2018-06-17	Salvos
2018-06-17	Vinnies	379
2018-06-18	Salvos	192
2018-06-18	Vinnies	381
2018-06-19	Salvos	163
2018-06-19	Vinnies	357
2018-06-20	Salvos	149
2018-06-20	Vinnies	304
2018-06-21	Salvos	131
2018-06-21	Vinnies	409
2018-06-22	Salvos	117
2018-06-22	Vinnies	117
2018-06-23	Salvos
2018-06-23	Vinnies	21
2018-06-24	Salvos
2018-06-24	Vinnies	393
2018-06-25	Salvos	175
2018-06-25	Vinnies	372
2018-06-26	Salvos	141
2018-06-26	Vinnies	373
2018-06-27	Salvos	147
2018-06-27	Vinnies	290
2018-06-28	Salvos	131
2018-06-28	Vinnies	422
2018-06-29	Salvos	70
2018-06-29	Vinnies	106
2018-06-30	Salvos
2018-06-30	Vinnies	25
2018-07-01	Salvos
2018-07-01	Vinnies	343
2018-07-02	Salvos	179
2018-07-02	Vinnies	345
2018-07-03	Salvos	144
2018-07-03	Vinnies	365
2018-07-04	Salvos	144
2018-07-04	Vinnies	281
2018-07-05	Salvos	159
2018-07-05	Vinnies	376
2018-07-06	Salvos	110
2018-07-06	Vinnies	83
2018-07-07	Salvos
2018-07-07	Vinnies	27
2018-07-08	Salvos
2018-07-08	Vinnies	303
2018-07-09	Salvos	159
2018-07-09	Vinnies	308
2018-07-10	Salvos	131
2018-07-10	Vinnies	272
2018-07-11	Salvos	140
2018-07-11	Vinnies	233
2018-07-12	Salvos	132
2018-07-12	Vinnies	310
2018-07-13	Salvos	90
2018-07-13	Vinnies	63
2018-07-14	Salvos
2018-07-14	Vinnies	5
2018-07-15	Salvos
2018-07-15	Vinnies	252
2018-07-16	Salvos	177
2018-07-16	Vinnies	273
2018-07-17	Salvos	152
2018-07-17	Vinnies	274
2018-07-18	Salvos	116
2018-07-18	Vinnies	204
2018-07-19	Salvos	125
2018-07-19	Vinnies	275
2018-07-20	Salvos	104
2018-07-20	Vinnies	73
2018-07-21	Salvos
2018-07-21	Vinnies	13
2018-07-22	Salvos
2018-07-22	Vinnies	311
2018-07-23	Salvos	114
2018-07-23	Vinnies	329
2018-07-24	Salvos	121
2018-07-24	Vinnies	310
2018-07-25	Salvos	96
2018-07-25	Vinnies	214
2018-07-26	Salvos	118
2018-07-26	Vinnies	359
2018-07-27	Salvos	61
2018-07-27	Vinnies	58
2018-07-28	Salvos
2018-07-28	Vinnies	19
2018-07-29	Salvos
2018-07-29	Vinnies	354
2018-07-30	Salvos	166
2018-07-30	Vinnies	330
2018-07-31	Salvos	167
2018-07-31	Vinnies	363
2018-08-01	Salvos	143
2018-08-01	Vinnies	251
2018-08-02	Salvos	158
2018-08-02	Vinnies	370
2018-08-03	Salvos	112
2018-08-03	Vinnies	68
2018-08-04	Salvos
2018-08-04	Vinnies	32
2018-08-05	Salvos
2018-08-05	Vinnies	353
2018-08-06	Salvos	208
2018-08-06	Vinnies	401
2018-08-07	Salvos	147
2018-08-07	Vinnies	329
2018-08-08	Salvos	133
2018-08-08	Vinnies	262
2018-08-09	Salvos	147
2018-08-09	Vinnies	390
2018-08-10	Salvos	120
2018-08-10	Vinnies	92
2018-08-11	Salvos
2018-08-11	Vinnies	42
2018-08-12	Salvos
2018-08-12	Vinnies	312
2018-08-13	Salvos	144
2018-08-13	Vinnies	361
2018-08-14	Salvos	158
2018-08-14	Vinnies	264
2018-08-15	Salvos	124
2018-08-15	Vinnies	283
2018-08-16	Salvos	139
2018-08-16	Vinnies	417
2018-08-17	Salvos	124
2018-08-17	Vinnies	100
2018-08-18	Salvos
2018-08-18	Vinnies	21
2018-08-19	Salvos
2018-08-19	Vinnies	378
2018-08-20	Salvos	177
2018-08-20	Vinnies	371
2018-08-21	Salvos	151
2018-08-21	Vinnies	371
2018-08-22	Salvos	162
2018-08-22	Vinnies	301
2018-08-23	Salvos	140
2018-08-23	Vinnies	394
2018-08-24	Salvos	106
2018-08-24	Vinnies	94
2018-08-25	Salvos
2018-08-25	Vinnies	25
2018-08-26	Salvos
2018-08-26	Vinnies	367
2018-08-27	Salvos	158
2018-08-27	Vinnies	431
2018-08-28	Salvos	167
2018-08-28	Vinnies	360
2018-08-29	Salvos	139
2018-08-29	Vinnies	355
2018-08-30	Salvos	114
2018-08-30	Vinnies	428
2018-08-31	Salvos	46
2018-08-31	Vinnies	94
2018-09-01	Salvos
2018-09-01	Vinnies	19
2018-09-02	Salvos
2018-09-02	Vinnies	347
2018-09-03	Salvos	151
2018-09-03	Vinnies	393
2018-09-04	Salvos	154
2018-09-04	Vinnies	394
2018-09-05	Salvos	134
2018-09-05	Vinnies	345
2018-09-06	Salvos	139
2018-09-06	Vinnies	437
2018-09-07	Salvos	110
2018-09-07	Vinnies	93
2018-09-08	Salvos
2018-09-08	Vinnies	21
2018-09-09	Salvos
2018-09-09	Vinnies	389
2018-09-10	Salvos	174
2018-09-10	Vinnies	408
2018-09-11	Salvos	194
2018-09-11	Vinnies	384
2018-09-12	Salvos	148
2018-09-12	Vinnies	340
2018-09-13	Salvos	129
2018-09-13	Vinnies	462
2018-09-14	Salvos	110
2018-09-14	Vinnies	119
2018-09-15	Salvos
2018-09-15	Vinnies	15
2018-09-16	Salvos
2018-09-16	Vinnies	366
2018-09-17	Salvos	190
2018-09-17	Vinnies	394
2018-09-18	Salvos	67
2018-09-18	Vinnies	400
2018-09-19	Salvos	81
2018-09-19	Vinnies	303
2018-09-20	Salvos	47
2018-09-20	Vinnies	451
2018-09-21	Salvos	58
2018-09-21	Vinnies	92
2018-09-22	Salvos
2018-09-22	Vinnies	30
2018-09-23	Salvos
2018-09-23	Vinnies	365
2018-09-24	Salvos	157
2018-09-24	Vinnies	409
2018-09-25	Salvos	162
2018-09-25	Vinnies	373
2018-09-26	Salvos	136
2018-09-26	Vinnies	289
2018-09-27	Salvos	111
2018-09-27	Vinnies	409
2018-09-28	Salvos	61
2018-09-28	Vinnies	97
2018-09-29	Salvos
2018-09-29	Vinnies	16
2018-09-30	Salvos
2018-09-30	Vinnies	30
2018-10-01	Salvos
2018-10-01	Vinnies	306
2018-10-02	Salvos	182
2018-10-02	Vinnies	342
2018-10-03	Salvos	143
2018-10-03	Vinnies	293
2018-10-04	Salvos	121
2018-10-04	Vinnies	410
2018-10-05	Salvos	76
2018-10-05	Vinnies	80
2018-10-06	Salvos
2018-10-06	Vinnies	14
2018-10-07	Salvos
2018-10-07	Vinnies	405
2018-10-08	Salvos	130
2018-10-08	Vinnies	420
2018-10-09	Salvos	148
2018-10-09	Vinnies	383
2018-10-10	Salvos	132
2018-10-10	Vinnies	305
2018-10-11	Salvos	103
2018-10-11	Vinnies	489
2018-10-12	Salvos	81
2018-10-12	Vinnies	111
2018-10-13	Salvos
2018-10-13	Vinnies	23
2018-10-14	Salvos
2018-10-14	Vinnies	421
2018-10-15	Salvos	145
2018-10-15	Vinnies	363
2018-10-16	Salvos	148
2018-10-16	Vinnies	395
2018-10-17	Salvos	134
2018-10-17	Vinnies	300
2018-10-18	Salvos	148
2018-10-18	Vinnies	468
2018-10-19	Salvos	116
2018-10-19	Vinnies	106
2018-10-20	Salvos
2018-10-20	Vinnies	9
2018-10-21	Salvos
2018-10-21	Vinnies	365
2018-10-22	Salvos	149
2018-10-22	Vinnies	430
2018-10-23	Salvos	160
2018-10-23	Vinnies	377
2018-10-24	Salvos	124
2018-10-24	Vinnies	311
2018-10-25	Salvos	118
2018-10-25	Vinnies	478
2018-10-26	Salvos	58
2018-10-26	Vinnies	115
2018-10-27	Salvos
2018-10-27	Vinnies	24
2018-10-28	Salvos
2018-10-28	Vinnies	461
2018-10-29	Salvos	144
2018-10-29	Vinnies	464
2018-10-30	Salvos	149
2018-10-30	Vinnies	396
2018-10-31	Salvos	150
2018-10-31	Vinnies	345
2018-11-01	Salvos	136
2018-11-01	Vinnies	453
2018-11-02	Salvos	80
2018-11-02	Vinnies	122
2018-11-03	Salvos
2018-11-03	Vinnies	17
2018-11-04	Salvos
2018-11-04	Vinnies	453
2018-11-05	Salvos	162
2018-11-05	Vinnies	380
2018-11-06	Salvos	176
2018-11-06	Vinnies	449
2018-11-07	Salvos	152
2018-11-07	Vinnies	353
2018-11-08	Salvos	121
2018-11-08	Vinnies	542
2018-11-09	Salvos	110
2018-11-09	Vinnies	141
2018-11-10	Salvos
2018-11-10	Vinnies	23
2018-11-11	Salvos
2018-11-11	Vinnies	519
2018-11-12	Salvos	133
2018-11-12	Vinnies	467
2018-11-13	Salvos	134
2018-11-13	Vinnies	457
2018-11-14	Salvos	145
2018-11-14	Vinnies	362
2018-11-15	Salvos	189
2018-11-15	Vinnies	521
2018-11-16	Salvos	155
2018-11-16	Vinnies	124
2018-11-17	Salvos
2018-11-17	Vinnies	8
2018-11-18	Salvos
2018-11-18	Vinnies	435
2018-11-19	Salvos	145
2018-11-19	Vinnies	471
2018-11-20	Salvos	158
2018-11-20	Vinnies	452
2018-11-21	Salvos	138
2018-11-21	Vinnies	387
2018-11-22	Salvos	141
2018-11-22	Vinnies	484
2018-11-23	Salvos	123
2018-11-23	Vinnies	113
2018-11-24	Salvos
2018-11-24	Vinnies	20
2018-11-25	Salvos
2018-11-25	Vinnies	479
2018-11-26	Salvos	123
2018-11-26	Vinnies	448
2018-11-27	Salvos	161
2018-11-27	Vinnies	444
2018-11-28	Salvos	143
2018-11-28	Vinnies	354
2018-11-29	Salvos	119
2018-11-29	Vinnies	473
2018-11-30	Salvos	56
2018-11-30	Vinnies	112
2018-12-01	Salvos
2018-12-01	Vinnies	22
2018-12-02	Salvos
2018-12-02	Vinnies	494
2018-12-03	Salvos	131
2018-12-03	Vinnies	471
2018-12-04	Salvos	135
2018-12-04	Vinnies	452
2018-12-05	Salvos	132
2018-12-05	Vinnies	399
2018-12-06	Salvos	141
2018-12-06	Vinnies	522
2018-12-07	Salvos	109
2018-12-07	Vinnies	109
2018-12-08	Salvos
2018-12-08	Vinnies	70
2018-12-09	Salvos
2018-12-09	Vinnies	544
2018-12-10	Salvos	138
2018-12-10	Vinnies	415
2018-12-11	Salvos	152
2018-12-11	Vinnies	578
2018-12-12	Salvos	135
2018-12-12	Vinnies	579
2018-12-13	Salvos	125
2018-12-13	Vinnies	630
2018-12-14	Salvos	89
2018-12-14	Vinnies	974
2018-12-15	Salvos
2018-12-15	Vinnies	426
2018-12-16	Salvos
2018-12-16	Vinnies	829
2018-12-17	Salvos	165
2018-12-17	Vinnies	644
2018-12-18	Salvos	145
2018-12-18	Vinnies	471
2018-12-19	Salvos	117
2018-12-19	Vinnies	515
2018-12-20	Salvos	112
2018-12-20	Vinnies	444
2018-12-21	Salvos	66
2018-12-21	Vinnies	199
2018-12-22	Salvos
2018-12-22	Vinnies	61
2018-12-23	Salvos
2018-12-23	Vinnies	92
2018-12-24	Salvos
2018-12-24	Vinnies	55
2018-12-25	Vinnies	8
2018-12-26	Vinnies	7
2018-12-27	Vinnies	14
2018-12-28	Vinnies	8
2018-12-29	Salvos
2018-12-29	Vinnies	6
2018-12-30	Salvos
2018-12-30	Vinnies	18
2018-12-31	Vinnies	37
2019-01-01	Vinnies	276
2019-01-02	Vinnies	108
2019-01-03	Vinnies	178
2019-01-04	Salvos
2019-01-04	Vinnies	47
2019-01-05	Salvos
2019-01-05	Vinnies	11
2019-01-06	Salvos
2019-01-06	Vinnies	465
2019-01-07	Salvos	142
2019-01-07	Vinnies	387
2019-01-08	Salvos	150
2019-01-08	Vinnies	308
2019-01-09	Salvos	125
2019-01-09	Vinnies	334
2019-01-10	Salvos	135
2019-01-10	Vinnies	367
2019-01-11	Salvos	118
2019-01-11	Vinnies	45
2019-01-12	Salvos
2019-01-12	Vinnies	15
2019-01-13	Salvos
2019-01-13	Vinnies	440
2019-01-14	Salvos	154
2019-01-14	Vinnies	469
2019-01-15	Salvos	179
2019-01-15	Vinnies	404
2019-01-16	Salvos	183
2019-01-16	Vinnies	356
2019-01-17	Salvos	173
2019-01-17	Vinnies	486
2019-01-18	Salvos	148
2019-01-18	Vinnies	109
2019-01-19	Salvos
2019-01-19	Vinnies	24
2019-01-20	Salvos
2019-01-20	Vinnies	587
2019-01-21	Salvos	179
2019-01-21	Vinnies	429
2019-01-22	Salvos	201
2019-01-22	Vinnies	472
2019-01-23	Salvos	175
2019-01-23	Vinnies	408
2019-01-24	Salvos	176
2019-01-24	Vinnies	530
2019-01-25	Salvos	65
2019-01-25	Vinnies	120
2019-01-26	Vinnies	28
2019-01-27	Salvos
2019-01-27	Vinnies	23
2019-01-28	Salvos
2019-01-28	Vinnies	468
2019-01-29	Salvos	142
2019-01-29	Vinnies	510
2019-01-30	Salvos	150
2019-01-30	Vinnies	431
2019-01-31	Salvos	140
2019-01-31	Vinnies	595
2019-02-01	Salvos	105
2019-02-01	Vinnies	128
2019-02-02	Salvos
2019-02-02	Vinnies	27
2019-02-03	Salvos
2019-02-03	Vinnies	459
2019-02-04	Salvos	116
2019-02-04	Vinnies	442
2019-02-05	Salvos	151
2019-02-05	Vinnies	450
2019-02-06	Salvos	146
2019-02-06	Vinnies	394
2019-02-07	Salvos	121
2019-02-07	Vinnies	579
2019-02-08	Salvos	105
2019-02-08	Vinnies	112
2019-02-09	Salvos
2019-02-09	Vinnies	29
2019-02-10	Salvos
2019-02-10	Vinnies	499
2019-02-11	Salvos	132
2019-02-11	Vinnies	425
2019-02-12	Salvos	129
2019-02-12	Vinnies	489
2019-02-13	Salvos	130
2019-02-13	Vinnies	347
2019-02-14	Salvos	126
2019-02-14	Vinnies	515
2019-02-15	Salvos	87
2019-02-15	Vinnies	109
2019-02-16	Salvos
2019-02-16	Vinnies	30
2019-02-17	Salvos
2019-02-17	Vinnies	465
2019-02-18	Salvos	146
2019-02-18	Vinnies	477
2019-02-19	Salvos	153
2019-02-19	Vinnies	442
2019-02-20	Salvos	116
2019-02-20	Vinnies	384
2019-02-21	Salvos	124
2019-02-21	Vinnies	576
2019-02-22	Salvos	51
2019-02-22	Vinnies	122
2019-02-23	Salvos
2019-02-23	Vinnies	29
2019-02-24	Salvos
2019-02-24	Vinnies	468
2019-02-25	Salvos	159
2019-02-25	Vinnies	448
2019-02-26	Salvos	147
2019-02-26	Vinnies	427
2019-02-27	Salvos	144
2019-02-27	Vinnies	441
2019-02-28	Salvos	123
2019-02-28	Vinnies	557
2019-03-01	Salvos	117
2019-03-01	Vinnies	104
2019-03-02	Salvos
2019-03-02	Vinnies	10
2019-03-03	Salvos
2019-03-03	Vinnies	529
2019-03-04	Salvos	127
2019-03-04	Vinnies	421
2019-03-05	Salvos	166
2019-03-05	Vinnies	459
2019-03-06	Salvos	128
2019-03-06	Vinnies	366
2019-03-07	Salvos	123
2019-03-07	Vinnies	471
2019-03-08	Salvos	116
2019-03-08	Vinnies	114
2019-03-09	Salvos
2019-03-09	Vinnies	30
2019-03-10	Salvos
2019-03-10	Vinnies	457
2019-03-11	Salvos	146
2019-03-11	Vinnies	420
2019-03-12	Salvos	133
2019-03-12	Vinnies	448
2019-03-13	Salvos	123
2019-03-13	Vinnies	341
2019-03-14	Salvos	91
2019-03-14	Vinnies	445
2019-03-15	Salvos	103
2019-03-15	Vinnies	115
2019-03-16	Salvos
2019-03-16	Vinnies	19
2019-03-17	Salvos
2019-03-17	Vinnies	417
2019-03-18	Salvos	129
2019-03-18	Vinnies	384
2019-03-19	Salvos	159
2019-03-19	Vinnies	418
2019-03-20	Salvos	172
2019-03-20	Vinnies	317
2019-03-21	Salvos	157
2019-03-21	Vinnies	424
2019-03-22	Salvos	104
2019-03-22	Vinnies	119
2019-03-23	Salvos
2019-03-23	Vinnies	8
2019-03-24	Salvos
2019-03-24	Vinnies	384
2019-03-25	Salvos	152
2019-03-25	Vinnies	434
2019-03-26	Salvos	176
2019-03-26	Vinnies	412
2019-03-27	Salvos	145
2019-03-27	Vinnies	283
2019-03-28	Salvos	154
2019-03-28	Vinnies	516
2019-03-29	Salvos	64
2019-03-29	Vinnies	97
2019-03-30	Salvos
2019-03-30	Vinnies	31
2019-03-31	Salvos
2019-03-31	Vinnies	460
2019-04-01	Salvos	122
2019-04-01	Vinnies	410
2019-04-02	Salvos	166
2019-04-02	Vinnies	371
2019-04-03	Salvos	179
2019-04-03	Vinnies	348
2019-04-04	Salvos	148
2019-04-04	Vinnies	498
2019-04-05	Salvos	115
2019-04-05	Vinnies	118
2019-04-06	Salvos
2019-04-06	Vinnies	10
2019-04-07	Salvos
2019-04-07	Vinnies	415
2019-04-08	Salvos	123
2019-04-08	Vinnies	411
2019-04-09	Salvos	134
2019-04-09	Vinnies	358
2019-04-10	Salvos	109
2019-04-10	Vinnies	274
2019-04-11	Salvos	120
2019-04-11	Vinnies	422
2019-04-12	Salvos	78
2019-04-12	Vinnies	94
2019-04-13	Salvos
2019-04-13	Vinnies	22
2019-04-14	Salvos
2019-04-14	Vinnies	502
2019-04-15	Salvos	129
2019-04-15	Vinnies	335
2019-04-16	Salvos	122
2019-04-16	Vinnies	400
2019-04-17	Salvos	133
2019-04-17	Vinnies	311
2019-04-18	Salvos	117
2019-04-18	Vinnies	35
2019-04-19	Salvos
2019-04-19	Vinnies	19
2019-04-20	Salvos
2019-04-20	Vinnies	8
2019-04-21	Salvos
2019-04-21	Vinnies	9
2019-04-22	Salvos
2019-04-22	Vinnies	366
2019-04-23	Salvos	131
2019-04-23	Vinnies	481
2019-04-24	Salvos	167
2019-04-24	Vinnies	35
2019-04-25	Vinnies	482
2019-04-26	Salvos	82
2019-04-26	Vinnies	134
2019-04-27	Salvos
2019-04-27	Vinnies	17
2019-04-28	Salvos
2019-04-28	Vinnies	489
2019-04-29	Salvos	193
2019-04-29	Vinnies	411
2019-04-30	Salvos	191
2019-04-30	Vinnies	445
2019-05-01	Salvos	165
2019-05-01	Vinnies	335
2019-05-02	Salvos	189
2019-05-02	Vinnies	485
2019-05-03	Salvos	131
2019-05-03	Vinnies	83
2019-05-04	Salvos
2019-05-04	Vinnies	24
2019-05-05	Salvos
2019-05-05	Vinnies	20
2019-05-06	Salvos	1
2019-05-06	Vinnies	427
2019-05-07	Salvos	192
2019-05-07	Vinnies	445
2019-05-08	Salvos	175
2019-05-08	Vinnies	352
2019-05-09	Salvos	172
2019-05-09	Vinnies	534
2019-05-10	Salvos	121
2019-05-10	Vinnies	105
2019-05-11	Salvos
2019-05-11	Vinnies	23
2019-05-12	Salvos
2019-05-12	Vinnies	424
2019-05-13	Salvos	175
2019-05-13	Vinnies	373
2019-05-14	Salvos	208
2019-05-14	Vinnies	413
2019-05-15	Salvos	167
2019-05-15	Vinnies	276
2019-05-16	Salvos	174
2019-05-16	Vinnies	474
2019-05-17	Salvos	130
2019-05-17	Vinnies	104
2019-05-18	Salvos
2019-05-18	Vinnies	16
2019-05-19	Salvos
2019-05-19	Vinnies	464
2019-05-20	Salvos	191
2019-05-20	Vinnies	387
2019-05-21	Salvos	177
2019-05-21	Vinnies	395
2019-05-22	Salvos	192
2019-05-22	Vinnies	306
2019-05-23	Salvos	162
2019-05-23	Vinnies	438
2019-05-24	Salvos	103
2019-05-24	Vinnies	119
2019-05-25	Salvos
2019-05-25	Vinnies	18
2019-05-26	Salvos
2019-05-26	Vinnies	437
2019-05-27	Salvos	142
2019-05-27	Vinnies	336
2019-05-28	Salvos	147
2019-05-28	Vinnies	461
2019-05-29	Salvos	175
2019-05-29	Vinnies	282
2019-05-30	Salvos	122
2019-05-30	Vinnies	444
2019-05-31	Salvos	93
2019-05-31	Vinnies	69
2019-06-01	Salvos
2019-06-01	Vinnies	6
2019-06-02	Salvos
2019-06-02	Vinnies	444
2019-06-03	Salvos	146
2019-06-03	Vinnies	344
2019-06-04	Salvos	161
2019-06-04	Vinnies	409
2019-06-05	Salvos	161
2019-06-05	Vinnies	371
2019-06-06	Salvos	155
2019-06-06	Vinnies	456
2019-06-07	Salvos	109
2019-06-07	Vinnies	98
2019-06-08	Salvos
2019-06-08	Vinnies	16
2019-06-09	Salvos
2019-06-09	Vinnies	450
2019-06-10	Salvos	187
2019-06-10	Vinnies	323
2019-06-11	Salvos	194
2019-06-11	Vinnies	377
2019-06-12	Salvos	185
2019-06-12	Vinnies	315
2019-06-13	Salvos	161
2019-06-13	Vinnies	403
2019-06-14	Salvos	21
2019-06-14	Vinnies	107
2019-06-15	Salvos
2019-06-15	Vinnies	18
2019-06-16	Salvos
2019-06-16	Vinnies	336
2019-06-17	Salvos	180
2019-06-17	Vinnies	287
2019-06-18	Salvos	171
2019-06-18	Vinnies	374
2019-06-19	Salvos	162
2019-06-19	Vinnies	270
2019-06-20	Salvos	163
2019-06-20	Vinnies	394
2019-06-21	Salvos	121
2019-06-21	Vinnies	79
2019-06-22	Salvos
2019-06-22	Vinnies	21
2019-06-23	Salvos
2019-06-23	Vinnies	415
2019-06-24	Salvos	172
2019-06-24	Vinnies	328
2019-06-25	Salvos	186
2019-06-25	Vinnies	347
2019-06-26	Salvos	150
2019-06-26	Vinnies	258
2019-06-27	Salvos	172
2019-06-27	Vinnies	360
2019-06-28	Salvos	133
2019-06-28	Vinnies	101
2019-06-29	Salvos
2019-06-29	Vinnies	15
2019-06-30	Salvos
2019-06-30	Vinnies	321
2019-07-01	Salvos	167
2019-07-01	Vinnies	387
2019-07-02	Salvos	189
2019-07-02	Vinnies	380
2019-07-03	Salvos	154
2019-07-03	Vinnies	251
2019-07-04	Salvos	172
2019-07-04	Vinnies	371
2019-07-05	Salvos	114
2019-07-05	Vinnies	92
2019-07-06	Salvos
2019-07-06	Vinnies	16
2019-07-07	Salvos
2019-07-07	Vinnies	341
2019-07-08	Salvos	158
2019-07-08	Vinnies	284
2019-07-09	Salvos	130
2019-07-09	Vinnies	299
2019-07-10	Salvos	149
2019-07-10	Vinnies	235
2019-07-11	Salvos	148
2019-07-11	Vinnies	261
2019-07-12	Salvos	71
2019-07-12	Vinnies	71
2019-07-13	Salvos
2019-07-13	Vinnies	11
2019-07-14	Salvos
2019-07-14	Vinnies	296
2019-07-15	Salvos	162
2019-07-15	Vinnies	287
2019-07-16	Salvos	144
2019-07-16	Vinnies	288
2019-07-17	Salvos	126
2019-07-17	Vinnies	243
2019-07-18	Salvos	118
2019-07-18	Vinnies	372
2019-07-19	Salvos	109
2019-07-19	Vinnies	77
2019-07-20	Salvos
2019-07-20	Vinnies	12
2019-07-21	Salvos
2019-07-21	Vinnies	292
2019-07-22	Salvos	156
2019-07-22	Vinnies	262
2019-07-23	Salvos	143
2019-07-23	Vinnies	267
2019-07-24	Salvos	148
2019-07-24	Vinnies	236
2019-07-25	Salvos	148
2019-07-25	Vinnies	341
2019-07-26	Salvos	82
2019-07-26	Vinnies	64
2019-07-27	Salvos
2019-07-27	Vinnies	36
2019-07-28	Salvos
2019-07-28	Vinnies	355
2019-07-29	Salvos	182
2019-07-29	Vinnies	295
2019-07-30	Salvos	187
2019-07-30	Vinnies	273
2019-07-31	Salvos	153
2019-07-31	Vinnies	275
2019-08-01	Salvos	180
2019-08-01	Vinnies	388
2019-08-02	Salvos	148
2019-08-02	Vinnies	81
2019-08-03	Salvos
2019-08-03	Vinnies	21
2019-08-04	Salvos
2019-08-04	Vinnies	362
2019-08-05	Salvos	179
2019-08-05	Vinnies	319
2019-08-06	Salvos	186
2019-08-06	Vinnies	345
2019-08-07	Salvos	170
2019-08-07	Vinnies	300
2019-08-08	Salvos	180
2019-08-08	Vinnies	434
2019-08-09	Salvos	136
2019-08-09	Vinnies	82
2019-08-10	Salvos
2019-08-10	Vinnies	17
2019-08-11	Salvos
2019-08-11	Vinnies	261
2019-08-12	Salvos	190
2019-08-12	Vinnies	354
2019-08-13	Salvos	203
2019-08-13	Vinnies	272
2019-08-14	Salvos	165
2019-08-14	Vinnies	293
2019-08-15	Salvos	173
2019-08-15	Vinnies	372
2019-08-16	Salvos	96
2019-08-16	Vinnies	96
2019-08-17	Salvos
2019-08-17	Vinnies	15
2019-08-18	Salvos
2019-08-18	Vinnies	371
2019-08-19	Salvos	175
2019-08-19	Vinnies	445
2019-08-20	Salvos	172
2019-08-20	Vinnies	399
2019-08-21	Salvos	160
2019-08-21	Vinnies	310
2019-08-22	Salvos	160
2019-08-22	Vinnies	454
2019-08-23	Salvos	150
2019-08-23	Vinnies	99
2019-08-24	Salvos
2019-08-24	Vinnies	16
2019-08-25	Salvos
2019-08-25	Vinnies	404
2019-08-26	Salvos	162
2019-08-26	Vinnies	370
2019-08-27	Salvos	145
2019-08-27	Vinnies	358
2019-08-28	Salvos	159
2019-08-28	Vinnies	331
2019-08-29	Salvos	156
2019-08-29	Vinnies	390
2019-08-30	Salvos	100
2019-08-30	Vinnies	103
2019-08-31	Salvos
2019-08-31	Vinnies	19
2019-09-01	Salvos
2019-09-01	Vinnies	429
2019-09-02	Salvos	161
2019-09-02	Vinnies	383
2019-09-03	Salvos	167
2019-09-03	Vinnies	387
2019-09-04	Salvos	154
2019-09-04	Vinnies	311
2019-09-05	Salvos	149
2019-09-05	Vinnies	447
2019-09-06	Salvos	149
2019-09-06	Vinnies	100
2019-09-07	Salvos
2019-09-07	Vinnies	19
2019-09-08	Salvos
2019-09-08	Vinnies	498
2019-09-09	Salvos	183
2019-09-09	Vinnies	459
2019-09-10	Salvos	180
2019-09-10	Vinnies	385
2019-09-11	Salvos	180
2019-09-11	Vinnies	346
2019-09-12	Salvos	135
2019-09-12	Vinnies	471
2019-09-13	Salvos	102
2019-09-13	Vinnies	114
2019-09-14	Salvos
2019-09-14	Vinnies	15
2019-09-15	Salvos
2019-09-15	Vinnies	470
2019-09-16	Salvos	154
2019-09-16	Vinnies	363
2019-09-17	Salvos	154
2019-09-17	Vinnies	378
2019-09-18	Salvos	157
2019-09-18	Vinnies	336
2019-09-19	Salvos	152
2019-09-19	Vinnies	480
2019-09-20	Salvos	130
2019-09-20	Vinnies	97
2019-09-21	Salvos
2019-09-21	Vinnies	19
2019-09-22	Salvos
2019-09-22	Vinnies	359
2019-09-23	Salvos	154
2019-09-23	Vinnies	360
2019-09-24	Salvos	181
2019-09-24	Vinnies	374
2019-09-25	Salvos	150
2019-09-25	Vinnies	280
2019-09-26	Salvos	145
2019-09-26	Vinnies	474
2019-09-27	Salvos	113
2019-09-27	Vinnies	94
2019-09-28	Salvos
2019-09-28	Vinnies	16
2019-09-29	Salvos
2019-09-29	Vinnies	384
2019-09-30	Salvos	142
2019-09-30	Vinnies	340
2019-10-01	Salvos	173
2019-10-01	Vinnies	348
2019-10-02	Salvos	154
2019-10-02	Vinnies	230
2019-10-03	Salvos	117
2019-10-03	Vinnies	418
2019-10-04	Salvos	108
2019-10-04	Vinnies	105
2019-10-05	Salvos
2019-10-05	Vinnies	17
2019-10-06	Salvos
2019-10-06	Vinnies	9
2019-10-07	Salvos
2019-10-07	Vinnies	383
2019-10-08	Salvos	169
2019-10-08	Vinnies	425
2019-10-09	Salvos	183
2019-10-09	Vinnies	297
2019-10-10	Salvos	154
2019-10-10	Vinnies	459
2019-10-11	Salvos	58
2019-10-11	Vinnies	141
2019-10-12	Salvos
2019-10-12	Vinnies	32
2019-10-13	Salvos
2019-10-13	Vinnies	441
2019-10-14	Salvos	155
2019-10-14	Vinnies	367
2019-10-15	Salvos	161
2019-10-15	Vinnies	349
2019-10-16	Salvos	160
2019-10-16	Vinnies	312
2019-10-17	Salvos	151
2019-10-17	Vinnies	493
2019-10-18	Salvos	122
2019-10-18	Vinnies	120
2019-10-19	Salvos
2019-10-19	Vinnies	13
2019-10-20	Salvos
2019-10-20	Vinnies	398
2019-10-21	Salvos	166
2019-10-21	Vinnies	352
2019-10-22	Salvos	188
2019-10-22	Vinnies	420
2019-10-23	Salvos	188
2019-10-23	Vinnies	317
2019-10-24	Salvos	161
2019-10-24	Vinnies	539
2019-10-25	Salvos	82
2019-10-25	Vinnies	129
2019-10-26	Salvos
2019-10-26	Vinnies	14
2019-10-27	Salvos
2019-10-27	Vinnies	430
2019-10-28	Salvos	170
2019-10-28	Vinnies	370
2019-10-29	Salvos	185
2019-10-29	Vinnies	411
2019-10-30	Salvos	134
2019-10-30	Vinnies	325
2019-10-31	Salvos	107
2019-10-31	Vinnies	476
2019-11-01	Salvos	103
2019-11-01	Vinnies	92
2019-11-02	Salvos
2019-11-02	Vinnies	20
2019-11-03	Salvos
2019-11-03	Vinnies	482
2019-11-04	Salvos	150
2019-11-04	Vinnies	424
2019-11-05	Salvos	182
2019-11-05	Vinnies	438
2019-11-06	Salvos	196
2019-11-06	Vinnies	358
2019-11-07	Salvos	181
2019-11-07	Vinnies	487
2019-11-08	Salvos	168
2019-11-08	Vinnies	97
2019-11-09	Salvos
2019-11-09	Vinnies	18
2019-11-10	Salvos
2019-11-10	Vinnies	469
2019-11-11	Salvos	159
2019-11-11	Vinnies	417
2019-11-12	Salvos	195
2019-11-12	Vinnies	413
2019-11-13	Salvos	192
2019-11-13	Vinnies	368
2019-11-14	Salvos	173
2019-11-14	Vinnies	565
2019-11-15	Salvos	182
2019-11-15	Vinnies	104
2019-11-16	Salvos
2019-11-16	Vinnies	20
2019-11-17	Salvos
2019-11-17	Vinnies	490
2019-11-18	Salvos	182
2019-11-18	Vinnies	428
2019-11-19	Salvos	214
2019-11-19	Vinnies	461
2019-11-20	Salvos	211
2019-11-20	Vinnies	336
2019-11-21	Salvos	211
2019-11-21	Vinnies	553
2019-11-22	Salvos	119
2019-11-22	Vinnies	125
2019-11-23	Salvos
2019-11-23	Vinnies	21
2019-11-24	Salvos
2019-11-24	Vinnies	506
2019-11-25	Salvos	214
2019-11-25	Vinnies	431
2019-11-26	Salvos	186
2019-11-26	Vinnies	459
2019-11-27	Salvos	201
2019-11-27	Vinnies	369
2019-11-28	Salvos	181
2019-11-28	Vinnies	576
2019-11-29	Salvos	96
2019-11-29	Vinnies	135
2019-11-30	Salvos
2019-11-30	Vinnies	19
2019-12-01	Salvos
2019-12-01	Vinnies	509
2019-12-02	Salvos	182
2019-12-02	Vinnies	477
2019-12-03	Salvos	198
2019-12-03	Vinnies	533
2019-12-04	Salvos	206
2019-12-04	Vinnies	418
2019-12-05	Salvos	186
2019-12-05	Vinnies	627
2019-12-06	Salvos	150
2019-12-06	Vinnies	113
2019-12-07	Salvos
2019-12-07	Vinnies	88
2019-12-08	Salvos
2019-12-08	Vinnies	594
2019-12-09	Salvos	145
2019-12-09	Vinnies	519
2019-12-10	Salvos	185
2019-12-10	Vinnies	475
2019-12-11	Salvos	161
2019-12-11	Vinnies	542
2019-12-12	Salvos	151
2019-12-12	Vinnies	672
2019-12-13	Salvos	159
2019-12-13	Vinnies	622
2019-12-14	Salvos
2019-12-14	Vinnies	329
2019-12-15	Salvos
2019-12-15	Vinnies	664
2019-12-16	Salvos	158
2019-12-16	Vinnies	787
2019-12-17	Salvos	185
2019-12-17	Vinnies	766
2019-12-18	Salvos	155
2019-12-18	Vinnies	753
2019-12-19	Salvos	158
2019-12-19	Vinnies	715
2019-12-20	Salvos	115
2019-12-20	Vinnies	576
2019-12-21	Salvos
2019-12-21	Vinnies	196
2019-12-22	Salvos
2019-12-22	Vinnies	262
2019-12-23	Salvos	105
2019-12-23	Vinnies	65
2019-12-24	Salvos	1
2019-12-24	Vinnies	60
2019-12-25	Vinnies	2
2019-12-26	Vinnies	100
2019-12-27	Vinnies	3
2019-12-28	Vinnies	1
2019-12-29	Salvos
2019-12-29	Vinnies	30
2019-12-30	Salvos
2019-12-30	Vinnies	43
2019-12-31	Vinnies	7
2020-01-01	Vinnies	78
2020-01-02	Vinnies	123
2020-01-03	Vinnies	42
2020-01-04	Salvos
2020-01-04	Vinnies	35
2020-01-05	Salvos
2020-01-05	Vinnies	430
2020-01-06	Salvos
2020-01-06	Vinnies	376
2020-01-07	Salvos
2020-01-07	Vinnies	389
2020-01-08	Salvos	165
2020-01-08	Vinnies	272
2020-01-09	Salvos	117
2020-01-09	Vinnies	406
2020-01-10	Salvos	159
2020-01-10	Vinnies	72
2020-01-11	Salvos
2020-01-11	Vinnies	5
2020-01-12	Salvos
2020-01-12	Vinnies	509
2020-01-13	Salvos	171
2020-01-13	Vinnies	420
2020-01-14	Salvos	186
2020-01-14	Vinnies	420
2020-01-15	Salvos	170
2020-01-15	Vinnies	301
2020-01-16	Salvos	128
2020-01-16	Vinnies	485
2020-01-17	Salvos	130
2020-01-17	Vinnies	106
2020-01-18	Salvos
2020-01-18	Vinnies	17
2020-01-19	Salvos
2020-01-19	Vinnies	674
2020-01-20	Salvos	176
2020-01-20	Vinnies	435
2020-01-21	Salvos	160
2020-01-21	Vinnies	481
2020-01-22	Salvos	133
2020-01-22	Vinnies	379
2020-01-23	Salvos	129
2020-01-23	Vinnies	595
2020-01-24	Salvos	94
2020-01-24	Vinnies	113
2020-01-25	Salvos
2020-01-25	Vinnies	18
2020-01-26	Vinnies	39
2020-01-27	Salvos
2020-01-27	Vinnies	498
2020-01-28	Salvos	212
2020-01-28	Vinnies	548
2020-01-29	Salvos	139
2020-01-29	Vinnies	393
2020-01-30	Salvos	182
2020-01-30	Vinnies	624
2020-01-31	Salvos	129
2020-01-31	Vinnies	113
2020-02-01	Salvos
2020-02-01	Vinnies	18
2020-02-02	Salvos
2020-02-02	Vinnies	578
2020-02-03	Salvos	118
2020-02-03	Vinnies	443
2020-02-04	Salvos	159
2020-02-04	Vinnies	513
2020-02-05	Salvos	141
2020-02-05	Vinnies	426
2020-02-06	Salvos	120
2020-02-06	Vinnies	518
2020-02-07	Salvos	133
2020-02-07	Vinnies	144
2020-02-08	Salvos
2020-02-08	Vinnies	14
2020-02-09	Salvos
2020-02-09	Vinnies	473
2020-02-10	Salvos	86
2020-02-10	Vinnies	461
2020-02-11	Salvos	145
2020-02-11	Vinnies	481
2020-02-12	Salvos	125
2020-02-12	Vinnies	395
2020-02-13	Salvos	136
2020-02-13	Vinnies	520
2020-02-14	Salvos	106
2020-02-14	Vinnies	101
2020-02-15	Salvos
2020-02-15	Vinnies	23
2020-02-16	Salvos
2020-02-16	Vinnies	486
2020-02-17	Salvos	112
2020-02-17	Vinnies	459
2020-02-18	Salvos	164
2020-02-18	Vinnies	435
2020-02-19	Salvos	143
2020-02-19	Vinnies	448
2020-02-20	Salvos	142
2020-02-20	Vinnies	486
2020-02-21	Salvos	117
2020-02-21	Vinnies	90
2020-02-22	Salvos
2020-02-22	Vinnies	19
2020-02-23	Salvos
2020-02-23	Vinnies	482
2020-02-24	Salvos	144
2020-02-24	Vinnies	469
2020-02-25	Salvos	140
2020-02-25	Vinnies	433
2020-02-26	Salvos	127
2020-02-26	Vinnies	406
2020-02-27	Salvos	119
2020-02-27	Vinnies	535
2020-02-28	Salvos	78
2020-02-28	Vinnies	100
2020-02-29	Vinnies	12
2020-03-01	Salvos	1
2020-03-01	Vinnies	526
2020-03-02	Salvos	142
2020-03-02	Vinnies	455
2020-03-03	Salvos	123
2020-03-03	Vinnies	414
2020-03-04	Salvos	110
2020-03-04	Vinnies	403
2020-03-05	Salvos	110
2020-03-05	Vinnies	479
2020-03-06	Salvos	102
2020-03-06	Vinnies	92
2020-03-07	Salvos
2020-03-07	Vinnies	30
2020-03-08	Salvos
2020-03-08	Vinnies	530
2020-03-09	Salvos	107
2020-03-09	Vinnies	461
2020-03-10	Salvos	101
2020-03-10	Vinnies	453
2020-03-11	Salvos	92
2020-03-11	Vinnies	388
2020-03-12	Salvos	114
2020-03-12	Vinnies	496
2020-03-13	Salvos	71
2020-03-13	Vinnies	103
2020-03-14	Salvos
2020-03-14	Vinnies	18
2020-03-15	Salvos
2020-03-15	Vinnies	457
2020-03-16	Salvos	117
2020-03-16	Vinnies	414
2020-03-17	Salvos	160
2020-03-17	Vinnies	406
2020-03-18	Salvos	125
2020-03-18	Vinnies	311
2020-03-19	Salvos	113
2020-03-19	Vinnies	380
2020-03-20	Salvos	117
2020-03-20	Vinnies	68
2020-03-21	Salvos
2020-03-21	Vinnies	13
2020-03-22	Salvos
2020-03-22	Vinnies	307
2020-03-23	Salvos	73
2020-03-23	Vinnies	277
2020-03-24	Salvos	83
2020-03-24	Vinnies	212
2020-03-25	Salvos	88
2020-03-25	Vinnies	165
2020-03-26	Salvos	76
2020-03-26	Vinnies	258
2020-03-27	Salvos	87
2020-03-27	Vinnies	157
2020-03-28	Salvos
2020-03-28	Vinnies	9
2020-03-29	Salvos
2020-03-29	Vinnies	188
2020-03-30	Salvos	64
2020-03-30	Vinnies	157
2020-03-31	Salvos	60
2020-03-31	Vinnies	138
2020-04-01	Salvos	47
2020-04-01	Vinnies	102
2020-04-02	Salvos	49
2020-04-02	Vinnies	107
2020-04-03	Salvos	49
2020-04-03	Vinnies	44
2020-04-04	Salvos
2020-04-04	Vinnies	6
2020-04-05	Salvos
2020-04-05	Vinnies	51
2020-04-06	Salvos	58
2020-04-06	Vinnies	78
2020-04-07	Salvos	64
2020-04-07	Vinnies	130
2020-04-08	Salvos	65
2020-04-08	Vinnies	89
2020-04-09	Salvos	59
2020-04-09	Vinnies	23
2020-04-10	Salvos
2020-04-10	Vinnies	21
2020-04-11	Salvos
2020-04-11	Vinnies	2
2020-04-12	Salvos
2020-04-12	Vinnies	9
2020-04-13	Salvos
2020-04-13	Vinnies	124
2020-04-14	Salvos	52
2020-04-14	Vinnies	186
2020-04-15	Salvos	74
2020-04-15	Vinnies	164
2020-04-16	Salvos	62
2020-04-16	Vinnies	236
2020-04-17	Salvos	66
2020-04-17	Vinnies	57
2020-04-18	Salvos
2020-04-18	Vinnies	3
2020-04-19	Salvos
2020-04-19	Vinnies	162
2020-04-20	Salvos	68
2020-04-20	Vinnies	193
2020-04-21	Salvos	93
2020-04-21	Vinnies	205
2020-04-22	Salvos	46
2020-04-22	Vinnies	213
2020-04-23	Salvos	3
2020-04-23	Vinnies	203
2020-04-24	Salvos	66
2020-04-24	Vinnies	42
2020-04-25	Vinnies	5
2020-04-26	Salvos
2020-04-26	Vinnies	205
2020-04-27	Salvos	92
2020-04-27	Vinnies	183
2020-04-28	Salvos	101
2020-04-28	Vinnies	171
2020-04-29	Salvos	87
2020-04-29	Vinnies	141
2020-04-30	Salvos	66
2020-04-30	Vinnies	191
2020-05-01	Salvos	91
2020-05-01	Vinnies	37
2020-05-02	Salvos
2020-05-02	Vinnies	18
2020-05-03	Salvos
2020-05-03	Vinnies	23
2020-05-04	Salvos	6
2020-05-04	Vinnies	198
2020-05-05	Salvos	88
2020-05-05	Vinnies	176
2020-05-06	Salvos	91
2020-05-06	Vinnies	146
2020-05-07	Salvos	65
2020-05-07	Vinnies	156
2020-05-08	Salvos	59
2020-05-08	Vinnies	35
2020-05-09	Salvos
2020-05-09	Vinnies	5
2020-05-10	Salvos
2020-05-10	Vinnies	106
2020-05-11	Salvos	78
2020-05-11	Vinnies	305
2020-05-12	Salvos	68
2020-05-12	Vinnies	133
2020-05-13	Salvos	68
2020-05-13	Vinnies	188
2020-05-14	Salvos	62
2020-05-14	Vinnies	148
2020-05-15	Salvos	68
2020-05-15	Vinnies	49
2020-05-16	Salvos
2020-05-16	Vinnies	9
2020-05-17	Salvos
2020-05-17	Vinnies	147
2020-05-18	Salvos	106
2020-05-18	Vinnies	170
2020-05-19	Salvos	83
2020-05-19	Vinnies	187
2020-05-20	Salvos	94
2020-05-20	Vinnies	216
2020-05-21	Salvos	85
2020-05-21	Vinnies	162
2020-05-22	Salvos	97
2020-05-22	Vinnies	58
2020-05-23	Salvos
2020-05-23	Vinnies	7
2020-05-24	Salvos
2020-05-24	Vinnies	144
2020-05-25	Salvos	75
2020-05-25	Vinnies	188
2020-05-26	Salvos	102
2020-05-26	Vinnies	133
2020-05-27	Salvos	101
2020-05-27	Vinnies	169
2020-05-28	Salvos	80
2020-05-28	Vinnies	168
2020-05-29	Salvos	68
2020-05-29	Vinnies	50
2020-05-30	Salvos
2020-05-30	Vinnies	8
2020-05-31	Salvos
2020-05-31	Vinnies	147
2020-06-01	Salvos	70
2020-06-01	Vinnies	177
2020-06-02	Salvos	91
2020-06-02	Vinnies	149
2020-06-03	Salvos	93
2020-06-03	Vinnies	193
2020-06-04	Salvos	71
2020-06-04	Vinnies	197
2020-06-05	Salvos	92
2020-06-05	Vinnies	48
2020-06-06	Salvos
2020-06-06	Vinnies	8
2020-06-07	Salvos
2020-06-07	Vinnies	157
2020-06-08	Salvos	70
2020-06-08	Vinnies	160
2020-06-09	Salvos	151
2020-06-09	Vinnies	144
2020-06-10	Salvos	103
2020-06-10	Vinnies	270
2020-06-11	Salvos	88
2020-06-11	Vinnies	228
2020-06-12	Salvos	33
2020-06-12	Vinnies	42
2020-06-13	Salvos
2020-06-13	Vinnies	1
2020-06-14	Salvos
2020-06-14	Vinnies	171
2020-06-15	Salvos	106
2020-06-15	Vinnies	166
2020-06-16	Salvos	113
2020-06-16	Vinnies	193
2020-06-17	Salvos	99
2020-06-17	Vinnies	268
2020-06-18	Salvos	109
2020-06-18	Vinnies	253
2020-06-19	Salvos	87
2020-06-19	Vinnies	75
2020-06-20	Salvos
2020-06-20	Vinnies	2
2020-06-21	Salvos
2020-06-21	Vinnies	184
2020-06-22	Salvos	117
2020-06-22	Vinnies	185
2020-06-23	Salvos	85
2020-06-23	Vinnies	147
2020-06-24	Salvos	89
2020-06-24	Vinnies	215
2020-06-25	Salvos	106
2020-06-25	Vinnies	168
2020-06-26	Salvos	143
2020-06-26	Vinnies	52
2020-06-27	Salvos
2020-06-27	Vinnies	9
2020-06-28	Salvos
2020-06-28	Vinnies	183
2020-06-29	Salvos	106
2020-06-29	Vinnies	203
2020-06-30	Salvos	112
2020-06-30	Vinnies	153
2020-07-01	Salvos	108
2020-07-01	Vinnies	230
2020-07-02	Salvos	63
2020-07-02	Vinnies	189
2020-07-03	Salvos	128
2020-07-03	Vinnies	60
2020-07-04	Salvos
2020-07-04	Vinnies	5
2020-07-05	Salvos
2020-07-05	Vinnies	190
2020-07-06	Salvos	98
2020-07-06	Vinnies	163
2020-07-07	Salvos	112
2020-07-07	Vinnies	139
2020-07-08	Salvos	138
2020-07-08	Vinnies	182
2020-07-09	Salvos	131
2020-07-09	Vinnies	157
2020-07-10	Salvos	134
2020-07-10	Vinnies	35
2020-07-11	Salvos
2020-07-11	Vinnies	9
2020-07-12	Salvos
2020-07-12	Vinnies	120
2020-07-13	Salvos	126
2020-07-13	Vinnies	136
2020-07-14	Salvos	111
2020-07-14	Vinnies	95
2020-07-15	Salvos	127
2020-07-15	Vinnies	100
2020-07-16	Salvos	39
2020-07-16	Vinnies	112
2020-07-17	Salvos	64
2020-07-17	Vinnies	32
2020-07-18	Salvos
2020-07-18	Vinnies	5
2020-07-19	Salvos
2020-07-19	Vinnies	123
2020-07-20	Salvos	84
2020-07-20	Vinnies	113
2020-07-21	Salvos	82
2020-07-21	Vinnies	95
2020-07-22	Salvos	100
2020-07-22	Vinnies	142
2020-07-23	Salvos	87
2020-07-23	Vinnies	171
2020-07-24	Salvos	50
2020-07-24	Vinnies	40
2020-07-25	Salvos
2020-07-25	Vinnies	8
2020-07-26	Salvos
2020-07-26	Vinnies	112
2020-07-27	Salvos	75
2020-07-27	Vinnies	131
2020-07-28	Salvos	69
2020-07-28	Vinnies	157
2020-07-29	Salvos	109
2020-07-29	Vinnies	141
2020-07-30	Salvos	85
2020-07-30	Vinnies	170
2020-07-31	Salvos	84
2020-07-31	Vinnies	72
2020-08-01	Salvos
2020-08-01	Vinnies	6
2020-08-02	Salvos
2020-08-02	Vinnies	162
2020-08-03	Salvos	81
2020-08-03	Vinnies	156
2020-08-04	Salvos	79
2020-08-04	Vinnies	160
2020-08-05	Salvos	87
2020-08-05	Vinnies	137
2020-08-06	Salvos	62
2020-08-06	Vinnies	185
2020-08-07	Salvos	67
2020-08-07	Vinnies	61
2020-08-08	Salvos
2020-08-08	Vinnies	8
2020-08-09	Salvos
2020-08-09	Vinnies	146
2020-08-10	Salvos	81
2020-08-10	Vinnies	169
2020-08-11	Salvos	74
2020-08-11	Vinnies	178
2020-08-12	Salvos	70
2020-08-12	Vinnies	166
2020-08-13	Salvos	70
2020-08-13	Vinnies	182
2020-08-14	Salvos	57
2020-08-14	Vinnies	35
2020-08-15	Salvos
2020-08-15	Vinnies	2
2020-08-16	Salvos
2020-08-16	Vinnies	227
2020-08-17	Salvos	81
2020-08-17	Vinnies	219
2020-08-18	Salvos	61
2020-08-18	Vinnies	172
2020-08-19	Salvos	103
2020-08-19	Vinnies	190
2020-08-20	Salvos	88
2020-08-20	Vinnies	252
2020-08-21	Salvos	98
2020-08-21	Vinnies	58
2020-08-22	Salvos
2020-08-22	Vinnies	8
2020-08-23	Salvos
2020-08-23	Vinnies	197
2020-08-24	Salvos	99
2020-08-24	Vinnies	216
2020-08-25	Salvos	94
2020-08-25	Vinnies	204
2020-08-26	Salvos	93
2020-08-26	Vinnies	163
2020-08-27	Salvos	73
2020-08-27	Vinnies	236
2020-08-28	Salvos	78
2020-08-28	Vinnies	59
2020-08-29	Salvos
2020-08-29	Vinnies	14
2020-08-30	Salvos
2020-08-30	Vinnies	196
2020-08-31	Salvos	77
2020-08-31	Vinnies	225
2020-09-01	Salvos	84
2020-09-01	Vinnies	203
2020-09-02	Salvos	102
2020-09-02	Vinnies	192
2020-09-03	Salvos	87
2020-09-03	Vinnies	278
2020-09-04	Salvos	61
2020-09-04	Vinnies	71
2020-09-05	Salvos
2020-09-05	Vinnies	8
2020-09-06	Salvos
2020-09-06	Vinnies	221
2020-09-07	Salvos	74
2020-09-07	Vinnies	213
2020-09-08	Salvos	77
2020-09-08	Vinnies	241
2020-09-09	Salvos	83
2020-09-09	Vinnies	210
2020-09-10	Salvos	101
2020-09-10	Vinnies	253
2020-09-11	Salvos	69
2020-09-11	Vinnies	55
2020-09-12	Salvos
2020-09-12	Vinnies	8
2020-09-13	Salvos
2020-09-13	Vinnies	263
2020-09-14	Salvos	98
2020-09-14	Vinnies	250
2020-09-15	Salvos	97
2020-09-15	Vinnies	239
2020-09-16	Salvos	70
2020-09-16	Vinnies	174
2020-09-17	Salvos	86
2020-09-17	Vinnies	218
2020-09-18	Salvos	58
2020-09-18	Vinnies	53
2020-09-19	Salvos
2020-09-19	Vinnies	9
2020-09-20	Salvos
2020-09-20	Vinnies	226
2020-09-21	Salvos	102
2020-09-21	Vinnies	214
2020-09-22	Salvos	74
2020-09-22	Vinnies	201
2020-09-23	Salvos	57
2020-09-23	Vinnies	197
2020-09-24	Salvos	70
2020-09-24	Vinnies	252
2020-09-25	Salvos	69
2020-09-25	Vinnies	64
2020-09-26	Salvos
2020-09-26	Vinnies	7
2020-09-27	Salvos
2020-09-27	Vinnies	235
2020-09-28	Salvos	100
2020-09-28	Vinnies	205
2020-09-29	Salvos	87
2020-09-29	Vinnies	210
2020-09-30	Salvos	95
2020-09-30	Vinnies	164
2020-10-01	Salvos	72
2020-10-01	Vinnies	241
2020-10-02	Salvos	65
2020-10-02	Vinnies	54
2020-10-03	Salvos
2020-10-03	Vinnies	6
2020-10-04	Salvos
2020-10-04	Vinnies	15
2020-10-05	Salvos
2020-10-05	Vinnies	151
2020-10-06	Salvos	82
2020-10-06	Vinnies	230
2020-10-07	Salvos	85
2020-10-07	Vinnies	191
2020-10-08	Salvos	70
2020-10-08	Vinnies	241
2020-10-09	Salvos	71
[truncated: 809 more rows]
