# Supplementary material for: Increases in income-support payments reduce the demand for charity: A difference-in-difference analysis of charitable-assistance data from Australia over the COVID-19 pandemic
Source: PLoS One. 2023 Jul 12;18(7):e0287533. doi: 10.1371/journal.pone.0287533 (PMC10337872; doi:10.1371/journal.pone.0287533)
Supplement: S2 Data — (XLS) [file pone.0287533.s004.xls]

## Sheet: Sheet1
Visit date	5 income groups	Daily # of visits
2018-01-05	Receiving inc supp and eligible for Covid Supp (JS/SA/YA/PP/PA/FHA)
2018-01-05	Receiving other inc supp and ineligible for Covid Supp
2018-01-05	Not receiving inc supp (int'l students, temp migrants, asylum seekers, other non-citizen/PR)
2018-01-05	Not receiving inc supp but have other income (e.g. pension, employment)
2018-01-05	Unknown/Other/Not stated/No income
2019-01-05	Receiving inc supp and eligible for Covid Supp (JS/SA/YA/PP/PA/FHA)
2019-01-05	Receiving other inc supp and ineligible for Covid Supp
2019-01-05	Not receiving inc supp (int'l students, temp migrants, asylum seekers, other non-citizen/PR)
2019-01-05	Not receiving inc supp but have other income (e.g. pension, employment)
2019-01-05	Unknown/Other/Not stated/No income
2020-01-05	Receiving inc supp and eligible for Covid Supp (JS/SA/YA/PP/PA/FHA)
2020-01-05	Receiving other inc supp and ineligible for Covid Supp
2020-01-05	Not receiving inc supp (int'l students, temp migrants, asylum seekers, other non-citizen/PR)
2020-01-05	Not receiving inc supp but have other income (e.g. pension, employment)
2020-01-05	Unknown/Other/Not stated/No income
2021-01-05	Receiving inc supp and eligible for Covid Supp (JS/SA/YA/PP/PA/FHA)	1
2021-01-05	Receiving other inc supp and ineligible for Covid Supp
2021-01-05	Not receiving inc supp (int'l students, temp migrants, asylum seekers, other non-citizen/PR)
2021-01-05	Not receiving inc supp but have other income (e.g. pension, employment)
2021-01-05	Unknown/Other/Not stated/No income
2018-01-06	Receiving inc supp and eligible for Covid Supp (JS/SA/YA/PP/PA/FHA)
2018-01-06	Receiving other inc supp and ineligible for Covid Supp
2018-01-06	Not receiving inc supp (int'l students, temp migrants, asylum seekers, other non-citizen/PR)
2018-01-06	Not receiving inc supp but have other income (e.g. pension, employment)
2018-01-06	Unknown/Other/Not stated/No income
2019-01-06	Receiving inc supp and eligible for Covid Supp (JS/SA/YA/PP/PA/FHA)
2019-01-06	Receiving other inc supp and ineligible for Covid Supp
2019-01-06	Not receiving inc supp (int'l students, temp migrants, asylum seekers, other non-citizen/PR)
2019-01-06	Not receiving inc supp but have other income (e.g. pension, employment)
2019-01-06	Unknown/Other/Not stated/No income
2020-01-06	Receiving inc supp and eligible for Covid Supp (JS/SA/YA/PP/PA/FHA)
2020-01-06	Receiving other inc supp and ineligible for Covid Supp
2020-01-06	Not receiving inc supp (int'l students, temp migrants, asylum seekers, other non-citizen/PR)
2020-01-06	Not receiving inc supp but have other income (e.g. pension, employment)
2020-01-06	Unknown/Other/Not stated/No income
2021-01-06	Receiving inc supp and eligible for Covid Supp (JS/SA/YA/PP/PA/FHA)	13
2021-01-06	Receiving other inc supp and ineligible for Covid Supp	8
2021-01-06	Not receiving inc supp (int'l students, temp migrants, asylum seekers, other non-citizen/PR)
2021-01-06	Not receiving inc supp but have other income (e.g. pension, employment)	1
2021-01-06	Unknown/Other/Not stated/No income	4
2018-01-07	Receiving inc supp and eligible for Covid Supp (JS/SA/YA/PP/PA/FHA)
2018-01-07	Receiving other inc supp and ineligible for Covid Supp
2018-01-07	Not receiving inc supp (int'l students, temp migrants, asylum seekers, other non-citizen/PR)
2018-01-07	Not receiving inc supp but have other income (e.g. pension, employment)
2018-01-07	Unknown/Other/Not stated/No income
2019-01-07	Receiving inc supp and eligible for Covid Supp (JS/SA/YA/PP/PA/FHA)	29
2019-01-07	Receiving other inc supp and ineligible for Covid Supp	20
2019-01-07	Not receiving inc supp (int'l students, temp migrants, asylum seekers, other non-citizen/PR)	1
2019-01-07	Not receiving inc supp but have other income (e.g. pension, employment)	3
2019-01-07	Unknown/Other/Not stated/No income	2
2020-01-07	Receiving inc supp and eligible for Covid Supp (JS/SA/YA/PP/PA/FHA)
2020-01-07	Receiving other inc supp and ineligible for Covid Supp
2020-01-07	Not receiving inc supp (int'l students, temp migrants, asylum seekers, other non-citizen/PR)
2020-01-07	Not receiving inc supp but have other income (e.g. pension, employment)
2020-01-07	Unknown/Other/Not stated/No income
2021-01-07	Receiving inc supp and eligible for Covid Supp (JS/SA/YA/PP/PA/FHA)	15
2021-01-07	Receiving other inc supp and ineligible for Covid Supp	6
2021-01-07	Not receiving inc supp (int'l students, temp migrants, asylum seekers, other non-citizen/PR)
2021-01-07	Not receiving inc supp but have other income (e.g. pension, employment)	1
2021-01-07	Unknown/Other/Not stated/No income
2018-01-08	Receiving inc supp and eligible for Covid Supp (JS/SA/YA/PP/PA/FHA)	18
2018-01-08	Receiving other inc supp and ineligible for Covid Supp	8
2018-01-08	Not receiving inc supp (int'l students, temp migrants, asylum seekers, other non-citizen/PR)
2018-01-08	Not receiving inc supp but have other income (e.g. pension, employment)	1
2018-01-08	Unknown/Other/Not stated/No income	7
2019-01-08	Receiving inc supp and eligible for Covid Supp (JS/SA/YA/PP/PA/FHA)	36
2019-01-08	Receiving other inc supp and ineligible for Covid Supp	15
2019-01-08	Not receiving inc supp (int'l students, temp migrants, asylum seekers, other non-citizen/PR)	1
2019-01-08	Not receiving inc supp but have other income (e.g. pension, employment)	2
2019-01-08	Unknown/Other/Not stated/No income	2
2020-01-08	Receiving inc supp and eligible for Covid Supp (JS/SA/YA/PP/PA/FHA)	32
2020-01-08	Receiving other inc supp and ineligible for Covid Supp	15
2020-01-08	Not receiving inc supp (int'l students, temp migrants, asylum seekers, other non-citizen/PR)
2020-01-08	Not receiving inc supp but have other income (e.g. pension, employment)	1
2020-01-08	Unknown/Other/Not stated/No income	1
2021-01-08	Receiving inc supp and eligible for Covid Supp (JS/SA/YA/PP/PA/FHA)	6
2021-01-08	Receiving other inc supp and ineligible for Covid Supp	6
2021-01-08	Not receiving inc supp (int'l students, temp migrants, asylum seekers, other non-citizen/PR)	2
2021-01-08	Not receiving inc supp but have other income (e.g. pension, employment)
2021-01-08	Unknown/Other/Not stated/No income
2018-01-09	Receiving inc supp and eligible for Covid Supp (JS/SA/YA/PP/PA/FHA)	19
2018-01-09	Receiving other inc supp and ineligible for Covid Supp	18
2018-01-09	Not receiving inc supp (int'l students, temp migrants, asylum seekers, other non-citizen/PR)	2
2018-01-09	Not receiving inc supp but have other income (e.g. pension, employment)	1
2018-01-09	Unknown/Other/Not stated/No income	7
2019-01-09	Receiving inc supp and eligible for Covid Supp (JS/SA/YA/PP/PA/FHA)	29
2019-01-09	Receiving other inc supp and ineligible for Covid Supp	19
2019-01-09	Not receiving inc supp (int'l students, temp migrants, asylum seekers, other non-citizen/PR)	3
2019-01-09	Not receiving inc supp but have other income (e.g. pension, employment)	1
2019-01-09	Unknown/Other/Not stated/No income	4
2020-01-09	Receiving inc supp and eligible for Covid Supp (JS/SA/YA/PP/PA/FHA)	24
2020-01-09	Receiving other inc supp and ineligible for Covid Supp	12
2020-01-09	Not receiving inc supp (int'l students, temp migrants, asylum seekers, other non-citizen/PR)
2020-01-09	Not receiving inc supp but have other income (e.g. pension, employment)
2020-01-09	Unknown/Other/Not stated/No income	4
2021-01-09	Receiving inc supp and eligible for Covid Supp (JS/SA/YA/PP/PA/FHA)
2021-01-09	Receiving other inc supp and ineligible for Covid Supp
2021-01-09	Not receiving inc supp (int'l students, temp migrants, asylum seekers, other non-citizen/PR)
2021-01-09	Not receiving inc supp but have other income (e.g. pension, employment)
2021-01-09	Unknown/Other/Not stated/No income
2018-01-10	Receiving inc supp and eligible for Covid Supp (JS/SA/YA/PP/PA/FHA)	37
2018-01-10	Receiving other inc supp and ineligible for Covid Supp	8
2018-01-10	Not receiving inc supp (int'l students, temp migrants, asylum seekers, other non-citizen/PR)	2
2018-01-10	Not receiving inc supp but have other income (e.g. pension, employment)
2018-01-10	Unknown/Other/Not stated/No income	15
2019-01-10	Receiving inc supp and eligible for Covid Supp (JS/SA/YA/PP/PA/FHA)	31
2019-01-10	Receiving other inc supp and ineligible for Covid Supp	17
2019-01-10	Not receiving inc supp (int'l students, temp migrants, asylum seekers, other non-citizen/PR)	2
2019-01-10	Not receiving inc supp but have other income (e.g. pension, employment)	1
2019-01-10	Unknown/Other/Not stated/No income	4
2020-01-10	Receiving inc supp and eligible for Covid Supp (JS/SA/YA/PP/PA/FHA)	35
2020-01-10	Receiving other inc supp and ineligible for Covid Supp	20
2020-01-10	Not receiving inc supp (int'l students, temp migrants, asylum seekers, other non-citizen/PR)	3
2020-01-10	Not receiving inc supp but have other income (e.g. pension, employment)	1
2020-01-10	Unknown/Other/Not stated/No income	8
2021-01-10	Receiving inc supp and eligible for Covid Supp (JS/SA/YA/PP/PA/FHA)
2021-01-10	Receiving other inc supp and ineligible for Covid Supp
2021-01-10	Not receiving inc supp (int'l students, temp migrants, asylum seekers, other non-citizen/PR)
2021-01-10	Not receiving inc supp but have other income (e.g. pension, employment)
2021-01-10	Unknown/Other/Not stated/No income
2018-01-11	Receiving inc supp and eligible for Covid Supp (JS/SA/YA/PP/PA/FHA)	40
2018-01-11	Receiving other inc supp and ineligible for Covid Supp	20
2018-01-11	Not receiving inc supp (int'l students, temp migrants, asylum seekers, other non-citizen/PR)	2
2018-01-11	Not receiving inc supp but have other income (e.g. pension, employment)
2018-01-11	Unknown/Other/Not stated/No income	28
2019-01-11	Receiving inc supp and eligible for Covid Supp (JS/SA/YA/PP/PA/FHA)	26
2019-01-11	Receiving other inc supp and ineligible for Covid Supp	22
2019-01-11	Not receiving inc supp (int'l students, temp migrants, asylum seekers, other non-citizen/PR)
2019-01-11	Not receiving inc supp but have other income (e.g. pension, employment)	3
2019-01-11	Unknown/Other/Not stated/No income	12
2020-01-11	Receiving inc supp and eligible for Covid Supp (JS/SA/YA/PP/PA/FHA)
2020-01-11	Receiving other inc supp and ineligible for Covid Supp
2020-01-11	Not receiving inc supp (int'l students, temp migrants, asylum seekers, other non-citizen/PR)
2020-01-11	Not receiving inc supp but have other income (e.g. pension, employment)
2020-01-11	Unknown/Other/Not stated/No income
2021-01-11	Receiving inc supp and eligible for Covid Supp (JS/SA/YA/PP/PA/FHA)	13
2021-01-11	Receiving other inc supp and ineligible for Covid Supp	6
2021-01-11	Not receiving inc supp (int'l students, temp migrants, asylum seekers, other non-citizen/PR)	2
2021-01-11	Not receiving inc supp but have other income (e.g. pension, employment)	1
2021-01-11	Unknown/Other/Not stated/No income
2018-01-12	Receiving inc supp and eligible for Covid Supp (JS/SA/YA/PP/PA/FHA)	41
2018-01-12	Receiving other inc supp and ineligible for Covid Supp	21
2018-01-12	Not receiving inc supp (int'l students, temp migrants, asylum seekers, other non-citizen/PR)	4
2018-01-12	Not receiving inc supp but have other income (e.g. pension, employment)	2
2018-01-12	Unknown/Other/Not stated/No income	38
2019-01-12	Receiving inc supp and eligible for Covid Supp (JS/SA/YA/PP/PA/FHA)
2019-01-12	Receiving other inc supp and ineligible for Covid Supp
2019-01-12	Not receiving inc supp (int'l students, temp migrants, asylum seekers, other non-citizen/PR)
2019-01-12	Not receiving inc supp but have other income (e.g. pension, employment)
2019-01-12	Unknown/Other/Not stated/No income
2020-01-12	Receiving inc supp and eligible for Covid Supp (JS/SA/YA/PP/PA/FHA)
2020-01-12	Receiving other inc supp and ineligible for Covid Supp
2020-01-12	Not receiving inc supp (int'l students, temp migrants, asylum seekers, other non-citizen/PR)
2020-01-12	Not receiving inc supp but have other income (e.g. pension, employment)
2020-01-12	Unknown/Other/Not stated/No income
2021-01-12	Receiving inc supp and eligible for Covid Supp (JS/SA/YA/PP/PA/FHA)	12
2021-01-12	Receiving other inc supp and ineligible for Covid Supp	8
2021-01-12	Not receiving inc supp (int'l students, temp migrants, asylum seekers, other non-citizen/PR)
2021-01-12	Not receiving inc supp but have other income (e.g. pension, employment)
2021-01-12	Unknown/Other/Not stated/No income
2018-01-13	Receiving inc supp and eligible for Covid Supp (JS/SA/YA/PP/PA/FHA)
2018-01-13	Receiving other inc supp and ineligible for Covid Supp
2018-01-13	Not receiving inc supp (int'l students, temp migrants, asylum seekers, other non-citizen/PR)
2018-01-13	Not receiving inc supp but have other income (e.g. pension, employment)
2018-01-13	Unknown/Other/Not stated/No income
2019-01-13	Receiving inc supp and eligible for Covid Supp (JS/SA/YA/PP/PA/FHA)
2019-01-13	Receiving other inc supp and ineligible for Covid Supp
2019-01-13	Not receiving inc supp (int'l students, temp migrants, asylum seekers, other non-citizen/PR)
2019-01-13	Not receiving inc supp but have other income (e.g. pension, employment)
2019-01-13	Unknown/Other/Not stated/No income
2020-01-13	Receiving inc supp and eligible for Covid Supp (JS/SA/YA/PP/PA/FHA)	26
2020-01-13	Receiving other inc supp and ineligible for Covid Supp	11
2020-01-13	Not receiving inc supp (int'l students, temp migrants, asylum seekers, other non-citizen/PR)	1
2020-01-13	Not receiving inc supp but have other income (e.g. pension, employment)
2020-01-13	Unknown/Other/Not stated/No income	6
2021-01-13	Receiving inc supp and eligible for Covid Supp (JS/SA/YA/PP/PA/FHA)	5
2021-01-13	Receiving other inc supp and ineligible for Covid Supp	3
2021-01-13	Not receiving inc supp (int'l students, temp migrants, asylum seekers, other non-citizen/PR)
2021-01-13	Not receiving inc supp but have other income (e.g. pension, employment)	1
2021-01-13	Unknown/Other/Not stated/No income	4
2018-01-14	Receiving inc supp and eligible for Covid Supp (JS/SA/YA/PP/PA/FHA)
2018-01-14	Receiving other inc supp and ineligible for Covid Supp
2018-01-14	Not receiving inc supp (int'l students, temp migrants, asylum seekers, other non-citizen/PR)
2018-01-14	Not receiving inc supp but have other income (e.g. pension, employment)
2018-01-14	Unknown/Other/Not stated/No income
2019-01-14	Receiving inc supp and eligible for Covid Supp (JS/SA/YA/PP/PA/FHA)	28
2019-01-14	Receiving other inc supp and ineligible for Covid Supp	4
2019-01-14	Not receiving inc supp (int'l students, temp migrants, asylum seekers, other non-citizen/PR)
2019-01-14	Not receiving inc supp but have other income (e.g. pension, employment)
2019-01-14	Unknown/Other/Not stated/No income
2020-01-14	Receiving inc supp and eligible for Covid Supp (JS/SA/YA/PP/PA/FHA)	32
2020-01-14	Receiving other inc supp and ineligible for Covid Supp	22
2020-01-14	Not receiving inc supp (int'l students, temp migrants, asylum seekers, other non-citizen/PR)	4
2020-01-14	Not receiving inc supp but have other income (e.g. pension, employment)
2020-01-14	Unknown/Other/Not stated/No income	5
2021-01-14	Receiving inc supp and eligible for Covid Supp (JS/SA/YA/PP/PA/FHA)	11
2021-01-14	Receiving other inc supp and ineligible for Covid Supp	13
2021-01-14	Not receiving inc supp (int'l students, temp migrants, asylum seekers, other non-citizen/PR)
2021-01-14	Not receiving inc supp but have other income (e.g. pension, employment)
2021-01-14	Unknown/Other/Not stated/No income	3
2018-01-15	Receiving inc supp and eligible for Covid Supp (JS/SA/YA/PP/PA/FHA)	15
2018-01-15	Receiving other inc supp and ineligible for Covid Supp	4
2018-01-15	Not receiving inc supp (int'l students, temp migrants, asylum seekers, other non-citizen/PR)
2018-01-15	Not receiving inc supp but have other income (e.g. pension, employment)	1
2018-01-15	Unknown/Other/Not stated/No income	1
2019-01-15	Receiving inc supp and eligible for Covid Supp (JS/SA/YA/PP/PA/FHA)	27
2019-01-15	Receiving other inc supp and ineligible for Covid Supp	20
2019-01-15	Not receiving inc supp (int'l students, temp migrants, asylum seekers, other non-citizen/PR)
2019-01-15	Not receiving inc supp but have other income (e.g. pension, employment)	1
2019-01-15	Unknown/Other/Not stated/No income	3
2020-01-15	Receiving inc supp and eligible for Covid Supp (JS/SA/YA/PP/PA/FHA)	36
2020-01-15	Receiving other inc supp and ineligible for Covid Supp	18
2020-01-15	Not receiving inc supp (int'l students, temp migrants, asylum seekers, other non-citizen/PR)
2020-01-15	Not receiving inc supp but have other income (e.g. pension, employment)	2
2020-01-15	Unknown/Other/Not stated/No income	5
2021-01-15	Receiving inc supp and eligible for Covid Supp (JS/SA/YA/PP/PA/FHA)	10
2021-01-15	Receiving other inc supp and ineligible for Covid Supp	11
2021-01-15	Not receiving inc supp (int'l students, temp migrants, asylum seekers, other non-citizen/PR)	1
2021-01-15	Not receiving inc supp but have other income (e.g. pension, employment)
2021-01-15	Unknown/Other/Not stated/No income
2018-01-16	Receiving inc supp and eligible for Covid Supp (JS/SA/YA/PP/PA/FHA)	18
2018-01-16	Receiving other inc supp and ineligible for Covid Supp	9
2018-01-16	Not receiving inc supp (int'l students, temp migrants, asylum seekers, other non-citizen/PR)	1
2018-01-16	Not receiving inc supp but have other income (e.g. pension, employment)
2018-01-16	Unknown/Other/Not stated/No income	1
2019-01-16	Receiving inc supp and eligible for Covid Supp (JS/SA/YA/PP/PA/FHA)	39
2019-01-16	Receiving other inc supp and ineligible for Covid Supp	19
2019-01-16	Not receiving inc supp (int'l students, temp migrants, asylum seekers, other non-citizen/PR)
2019-01-16	Not receiving inc supp but have other income (e.g. pension, employment)	1
2019-01-16	Unknown/Other/Not stated/No income	3
2020-01-16	Receiving inc supp and eligible for Covid Supp (JS/SA/YA/PP/PA/FHA)	37
2020-01-16	Receiving other inc supp and ineligible for Covid Supp	19
2020-01-16	Not receiving inc supp (int'l students, temp migrants, asylum seekers, other non-citizen/PR)
2020-01-16	Not receiving inc supp but have other income (e.g. pension, employment)	3
2020-01-16	Unknown/Other/Not stated/No income	4
2021-01-16	Receiving inc supp and eligible for Covid Supp (JS/SA/YA/PP/PA/FHA)
2021-01-16	Receiving other inc supp and ineligible for Covid Supp
2021-01-16	Not receiving inc supp (int'l students, temp migrants, asylum seekers, other non-citizen/PR)
2021-01-16	Not receiving inc supp but have other income (e.g. pension, employment)
2021-01-16	Unknown/Other/Not stated/No income
2018-01-17	Receiving inc supp and eligible for Covid Supp (JS/SA/YA/PP/PA/FHA)	18
2018-01-17	Receiving other inc supp and ineligible for Covid Supp	10
2018-01-17	Not receiving inc supp (int'l students, temp migrants, asylum seekers, other non-citizen/PR)	1
2018-01-17	Not receiving inc supp but have other income (e.g. pension, employment)	1
2018-01-17	Unknown/Other/Not stated/No income	7
2019-01-17	Receiving inc supp and eligible for Covid Supp (JS/SA/YA/PP/PA/FHA)	63
2019-01-17	Receiving other inc supp and ineligible for Covid Supp	24
2019-01-17	Not receiving inc supp (int'l students, temp migrants, asylum seekers, other non-citizen/PR)	1
2019-01-17	Not receiving inc supp but have other income (e.g. pension, employment)	2
2019-01-17	Unknown/Other/Not stated/No income	18
2020-01-17	Receiving inc supp and eligible for Covid Supp (JS/SA/YA/PP/PA/FHA)	42
2020-01-17	Receiving other inc supp and ineligible for Covid Supp	30
2020-01-17	Not receiving inc supp (int'l students, temp migrants, asylum seekers, other non-citizen/PR)	1
2020-01-17	Not receiving inc supp but have other income (e.g. pension, employment)	3
2020-01-17	Unknown/Other/Not stated/No income	10
2021-01-17	Receiving inc supp and eligible for Covid Supp (JS/SA/YA/PP/PA/FHA)
2021-01-17	Receiving other inc supp and ineligible for Covid Supp
2021-01-17	Not receiving inc supp (int'l students, temp migrants, asylum seekers, other non-citizen/PR)
2021-01-17	Not receiving inc supp but have other income (e.g. pension, employment)
2021-01-17	Unknown/Other/Not stated/No income
2018-01-18	Receiving inc supp and eligible for Covid Supp (JS/SA/YA/PP/PA/FHA)	35
2018-01-18	Receiving other inc supp and ineligible for Covid Supp	19
2018-01-18	Not receiving inc supp (int'l students, temp migrants, asylum seekers, other non-citizen/PR)	3
2018-01-18	Not receiving inc supp but have other income (e.g. pension, employment)	1
2018-01-18	Unknown/Other/Not stated/No income	26
2019-01-18	Receiving inc supp and eligible for Covid Supp (JS/SA/YA/PP/PA/FHA)	72
2019-01-18	Receiving other inc supp and ineligible for Covid Supp	32
2019-01-18	Not receiving inc supp (int'l students, temp migrants, asylum seekers, other non-citizen/PR)	4
2019-01-18	Not receiving inc supp but have other income (e.g. pension, employment)	3
2019-01-18	Unknown/Other/Not stated/No income	16
2020-01-18	Receiving inc supp and eligible for Covid Supp (JS/SA/YA/PP/PA/FHA)
2020-01-18	Receiving other inc supp and ineligible for Covid Supp
2020-01-18	Not receiving inc supp (int'l students, temp migrants, asylum seekers, other non-citizen/PR)
2020-01-18	Not receiving inc supp but have other income (e.g. pension, employment)
2020-01-18	Unknown/Other/Not stated/No income
2021-01-18	Receiving inc supp and eligible for Covid Supp (JS/SA/YA/PP/PA/FHA)	5
2021-01-18	Receiving other inc supp and ineligible for Covid Supp	3
2021-01-18	Not receiving inc supp (int'l students, temp migrants, asylum seekers, other non-citizen/PR)
2021-01-18	Not receiving inc supp but have other income (e.g. pension, employment)
2021-01-18	Unknown/Other/Not stated/No income
2018-01-19	Receiving inc supp and eligible for Covid Supp (JS/SA/YA/PP/PA/FHA)	35
2018-01-19	Receiving other inc supp and ineligible for Covid Supp	12
2018-01-19	Not receiving inc supp (int'l students, temp migrants, asylum seekers, other non-citizen/PR)	1
2018-01-19	Not receiving inc supp but have other income (e.g. pension, employment)
2018-01-19	Unknown/Other/Not stated/No income	37
2019-01-19	Receiving inc supp and eligible for Covid Supp (JS/SA/YA/PP/PA/FHA)
2019-01-19	Receiving other inc supp and ineligible for Covid Supp
2019-01-19	Not receiving inc supp (int'l students, temp migrants, asylum seekers, other non-citizen/PR)
2019-01-19	Not receiving inc supp but have other income (e.g. pension, employment)
2019-01-19	Unknown/Other/Not stated/No income
2020-01-19	Receiving inc supp and eligible for Covid Supp (JS/SA/YA/PP/PA/FHA)
2020-01-19	Receiving other inc supp and ineligible for Covid Supp
2020-01-19	Not receiving inc supp (int'l students, temp migrants, asylum seekers, other non-citizen/PR)
2020-01-19	Not receiving inc supp but have other income (e.g. pension, employment)
2020-01-19	Unknown/Other/Not stated/No income
2021-01-19	Receiving inc supp and eligible for Covid Supp (JS/SA/YA/PP/PA/FHA)	4
2021-01-19	Receiving other inc supp and ineligible for Covid Supp	2
2021-01-19	Not receiving inc supp (int'l students, temp migrants, asylum seekers, other non-citizen/PR)
2021-01-19	Not receiving inc supp but have other income (e.g. pension, employment)
2021-01-19	Unknown/Other/Not stated/No income
2018-01-20	Receiving inc supp and eligible for Covid Supp (JS/SA/YA/PP/PA/FHA)
2018-01-20	Receiving other inc supp and ineligible for Covid Supp
2018-01-20	Not receiving inc supp (int'l students, temp migrants, asylum seekers, other non-citizen/PR)
2018-01-20	Not receiving inc supp but have other income (e.g. pension, employment)
2018-01-20	Unknown/Other/Not stated/No income
2019-01-20	Receiving inc supp and eligible for Covid Supp (JS/SA/YA/PP/PA/FHA)
2019-01-20	Receiving other inc supp and ineligible for Covid Supp
2019-01-20	Not receiving inc supp (int'l students, temp migrants, asylum seekers, other non-citizen/PR)
2019-01-20	Not receiving inc supp but have other income (e.g. pension, employment)
2019-01-20	Unknown/Other/Not stated/No income
2020-01-20	Receiving inc supp and eligible for Covid Supp (JS/SA/YA/PP/PA/FHA)	33
2020-01-20	Receiving other inc supp and ineligible for Covid Supp	16
2020-01-20	Not receiving inc supp (int'l students, temp migrants, asylum seekers, other non-citizen/PR)	3
2020-01-20	Not receiving inc supp but have other income (e.g. pension, employment)	4
2020-01-20	Unknown/Other/Not stated/No income	4
2021-01-20	Receiving inc supp and eligible for Covid Supp (JS/SA/YA/PP/PA/FHA)	25
2021-01-20	Receiving other inc supp and ineligible for Covid Supp	8
2021-01-20	Not receiving inc supp (int'l students, temp migrants, asylum seekers, other non-citizen/PR)
2021-01-20	Not receiving inc supp but have other income (e.g. pension, employment)
2021-01-20	Unknown/Other/Not stated/No income	4
2018-01-21	Receiving inc supp and eligible for Covid Supp (JS/SA/YA/PP/PA/FHA)
2018-01-21	Receiving other inc supp and ineligible for Covid Supp
2018-01-21	Not receiving inc supp (int'l students, temp migrants, asylum seekers, other non-citizen/PR)
2018-01-21	Not receiving inc supp but have other income (e.g. pension, employment)
2018-01-21	Unknown/Other/Not stated/No income
2019-01-21	Receiving inc supp and eligible for Covid Supp (JS/SA/YA/PP/PA/FHA)	39
2019-01-21	Receiving other inc supp and ineligible for Covid Supp	17
2019-01-21	Not receiving inc supp (int'l students, temp migrants, asylum seekers, other non-citizen/PR)
2019-01-21	Not receiving inc supp but have other income (e.g. pension, employment)
2019-01-21	Unknown/Other/Not stated/No income	3
2020-01-21	Receiving inc supp and eligible for Covid Supp (JS/SA/YA/PP/PA/FHA)	35
2020-01-21	Receiving other inc supp and ineligible for Covid Supp	11
2020-01-21	Not receiving inc supp (int'l students, temp migrants, asylum seekers, other non-citizen/PR)
2020-01-21	Not receiving inc supp but have other income (e.g. pension, employment)	2
2020-01-21	Unknown/Other/Not stated/No income	3
2021-01-21	Receiving inc supp and eligible for Covid Supp (JS/SA/YA/PP/PA/FHA)	32
2021-01-21	Receiving other inc supp and ineligible for Covid Supp	10
2021-01-21	Not receiving inc supp (int'l students, temp migrants, asylum seekers, other non-citizen/PR)
2021-01-21	Not receiving inc supp but have other income (e.g. pension, employment)	1
2021-01-21	Unknown/Other/Not stated/No income	9
2018-01-22	Receiving inc supp and eligible for Covid Supp (JS/SA/YA/PP/PA/FHA)	35
2018-01-22	Receiving other inc supp and ineligible for Covid Supp	18
2018-01-22	Not receiving inc supp (int'l students, temp migrants, asylum seekers, other non-citizen/PR)	1
2018-01-22	Not receiving inc supp but have other income (e.g. pension, employment)	1
2018-01-22	Unknown/Other/Not stated/No income	4
2019-01-22	Receiving inc supp and eligible for Covid Supp (JS/SA/YA/PP/PA/FHA)	39
2019-01-22	Receiving other inc supp and ineligible for Covid Supp	13
2019-01-22	Not receiving inc supp (int'l students, temp migrants, asylum seekers, other non-citizen/PR)
2019-01-22	Not receiving inc supp but have other income (e.g. pension, employment)
2019-01-22	Unknown/Other/Not stated/No income	6
2020-01-22	Receiving inc supp and eligible for Covid Supp (JS/SA/YA/PP/PA/FHA)	18
2020-01-22	Receiving other inc supp and ineligible for Covid Supp	15
2020-01-22	Not receiving inc supp (int'l students, temp migrants, asylum seekers, other non-citizen/PR)	2
2020-01-22	Not receiving inc supp but have other income (e.g. pension, employment)
2020-01-22	Unknown/Other/Not stated/No income
2021-01-22	Receiving inc supp and eligible for Covid Supp (JS/SA/YA/PP/PA/FHA)	33
2021-01-22	Receiving other inc supp and ineligible for Covid Supp	13
2021-01-22	Not receiving inc supp (int'l students, temp migrants, asylum seekers, other non-citizen/PR)	1
2021-01-22	Not receiving inc supp but have other income (e.g. pension, employment)	1
2021-01-22	Unknown/Other/Not stated/No income	5
2018-01-23	Receiving inc supp and eligible for Covid Supp (JS/SA/YA/PP/PA/FHA)	23
2018-01-23	Receiving other inc supp and ineligible for Covid Supp	11
2018-01-23	Not receiving inc supp (int'l students, temp migrants, asylum seekers, other non-citizen/PR)	1
2018-01-23	Not receiving inc supp but have other income (e.g. pension, employment)	2
2018-01-23	Unknown/Other/Not stated/No income	5
2019-01-23	Receiving inc supp and eligible for Covid Supp (JS/SA/YA/PP/PA/FHA)	43
2019-01-23	Receiving other inc supp and ineligible for Covid Supp	23
2019-01-23	Not receiving inc supp (int'l students, temp migrants, asylum seekers, other non-citizen/PR)	1
2019-01-23	Not receiving inc supp but have other income (e.g. pension, employment)
2019-01-23	Unknown/Other/Not stated/No income	4
2020-01-23	Receiving inc supp and eligible for Covid Supp (JS/SA/YA/PP/PA/FHA)	32
2020-01-23	Receiving other inc supp and ineligible for Covid Supp	14
2020-01-23	Not receiving inc supp (int'l students, temp migrants, asylum seekers, other non-citizen/PR)
2020-01-23	Not receiving inc supp but have other income (e.g. pension, employment)	1
2020-01-23	Unknown/Other/Not stated/No income	3
2021-01-23	Receiving inc supp and eligible for Covid Supp (JS/SA/YA/PP/PA/FHA)
2021-01-23	Receiving other inc supp and ineligible for Covid Supp
2021-01-23	Not receiving inc supp (int'l students, temp migrants, asylum seekers, other non-citizen/PR)
2021-01-23	Not receiving inc supp but have other income (e.g. pension, employment)
2021-01-23	Unknown/Other/Not stated/No income
2018-01-24	Receiving inc supp and eligible for Covid Supp (JS/SA/YA/PP/PA/FHA)	16
2018-01-24	Receiving other inc supp and ineligible for Covid Supp	17
2018-01-24	Not receiving inc supp (int'l students, temp migrants, asylum seekers, other non-citizen/PR)
2018-01-24	Not receiving inc supp but have other income (e.g. pension, employment)	1
2018-01-24	Unknown/Other/Not stated/No income	6
2019-01-24	Receiving inc supp and eligible for Covid Supp (JS/SA/YA/PP/PA/FHA)	58
2019-01-24	Receiving other inc supp and ineligible for Covid Supp	28
2019-01-24	Not receiving inc supp (int'l students, temp migrants, asylum seekers, other non-citizen/PR)	2
2019-01-24	Not receiving inc supp but have other income (e.g. pension, employment)
2019-01-24	Unknown/Other/Not stated/No income	9
2020-01-24	Receiving inc supp and eligible for Covid Supp (JS/SA/YA/PP/PA/FHA)	25
2020-01-24	Receiving other inc supp and ineligible for Covid Supp	10
2020-01-24	Not receiving inc supp (int'l students, temp migrants, asylum seekers, other non-citizen/PR)
2020-01-24	Not receiving inc supp but have other income (e.g. pension, employment)	1
2020-01-24	Unknown/Other/Not stated/No income	6
2021-01-24	Receiving inc supp and eligible for Covid Supp (JS/SA/YA/PP/PA/FHA)
2021-01-24	Receiving other inc supp and ineligible for Covid Supp
2021-01-24	Not receiving inc supp (int'l students, temp migrants, asylum seekers, other non-citizen/PR)
2021-01-24	Not receiving inc supp but have other income (e.g. pension, employment)
2021-01-24	Unknown/Other/Not stated/No income
2018-01-25	Receiving inc supp and eligible for Covid Supp (JS/SA/YA/PP/PA/FHA)	23
2018-01-25	Receiving other inc supp and ineligible for Covid Supp	9
2018-01-25	Not receiving inc supp (int'l students, temp migrants, asylum seekers, other non-citizen/PR)	3
2018-01-25	Not receiving inc supp but have other income (e.g. pension, employment)
2018-01-25	Unknown/Other/Not stated/No income	15
2019-01-25	Receiving inc supp and eligible for Covid Supp (JS/SA/YA/PP/PA/FHA)	26
2019-01-25	Receiving other inc supp and ineligible for Covid Supp	15
2019-01-25	Not receiving inc supp (int'l students, temp migrants, asylum seekers, other non-citizen/PR)	3
2019-01-25	Not receiving inc supp but have other income (e.g. pension, employment)	2
2019-01-25	Unknown/Other/Not stated/No income	9
2020-01-25	Receiving inc supp and eligible for Covid Supp (JS/SA/YA/PP/PA/FHA)
2020-01-25	Receiving other inc supp and ineligible for Covid Supp
2020-01-25	Not receiving inc supp (int'l students, temp migrants, asylum seekers, other non-citizen/PR)
2020-01-25	Not receiving inc supp but have other income (e.g. pension, employment)
2020-01-25	Unknown/Other/Not stated/No income
2021-01-25	Receiving inc supp and eligible for Covid Supp (JS/SA/YA/PP/PA/FHA)	22
2021-01-25	Receiving other inc supp and ineligible for Covid Supp	6
2021-01-25	Not receiving inc supp (int'l students, temp migrants, asylum seekers, other non-citizen/PR)
2021-01-25	Not receiving inc supp but have other income (e.g. pension, employment)	1
2021-01-25	Unknown/Other/Not stated/No income
2018-01-27	Receiving inc supp and eligible for Covid Supp (JS/SA/YA/PP/PA/FHA)
2018-01-27	Receiving other inc supp and ineligible for Covid Supp
2018-01-27	Not receiving inc supp (int'l students, temp migrants, asylum seekers, other non-citizen/PR)
2018-01-27	Not receiving inc supp but have other income (e.g. pension, employment)
2018-01-27	Unknown/Other/Not stated/No income
2019-01-27	Receiving inc supp and eligible for Covid Supp (JS/SA/YA/PP/PA/FHA)
2019-01-27	Receiving other inc supp and ineligible for Covid Supp
2019-01-27	Not receiving inc supp (int'l students, temp migrants, asylum seekers, other non-citizen/PR)
2019-01-27	Not receiving inc supp but have other income (e.g. pension, employment)
2019-01-27	Unknown/Other/Not stated/No income
2020-01-27	Receiving inc supp and eligible for Covid Supp (JS/SA/YA/PP/PA/FHA)
2020-01-27	Receiving other inc supp and ineligible for Covid Supp
2020-01-27	Not receiving inc supp (int'l students, temp migrants, asylum seekers, other non-citizen/PR)
2020-01-27	Not receiving inc supp but have other income (e.g. pension, employment)
2020-01-27	Unknown/Other/Not stated/No income
2021-01-27	Receiving inc supp and eligible for Covid Supp (JS/SA/YA/PP/PA/FHA)	12
2021-01-27	Receiving other inc supp and ineligible for Covid Supp	8
2021-01-27	Not receiving inc supp (int'l students, temp migrants, asylum seekers, other non-citizen/PR)
2021-01-27	Not receiving inc supp but have other income (e.g. pension, employment)
2021-01-27	Unknown/Other/Not stated/No income	1
2018-01-28	Receiving inc supp and eligible for Covid Supp (JS/SA/YA/PP/PA/FHA)
2018-01-28	Receiving other inc supp and ineligible for Covid Supp
2018-01-28	Not receiving inc supp (int'l students, temp migrants, asylum seekers, other non-citizen/PR)
2018-01-28	Not receiving inc supp but have other income (e.g. pension, employment)
2018-01-28	Unknown/Other/Not stated/No income
2019-01-28	Receiving inc supp and eligible for Covid Supp (JS/SA/YA/PP/PA/FHA)
2019-01-28	Receiving other inc supp and ineligible for Covid Supp
2019-01-28	Not receiving inc supp (int'l students, temp migrants, asylum seekers, other non-citizen/PR)
2019-01-28	Not receiving inc supp but have other income (e.g. pension, employment)
2019-01-28	Unknown/Other/Not stated/No income
2020-01-28	Receiving inc supp and eligible for Covid Supp (JS/SA/YA/PP/PA/FHA)	37
2020-01-28	Receiving other inc supp and ineligible for Covid Supp	18
2020-01-28	Not receiving inc supp (int'l students, temp migrants, asylum seekers, other non-citizen/PR)
2020-01-28	Not receiving inc supp but have other income (e.g. pension, employment)	5
2020-01-28	Unknown/Other/Not stated/No income	5
2021-01-28	Receiving inc supp and eligible for Covid Supp (JS/SA/YA/PP/PA/FHA)	8
2021-01-28	Receiving other inc supp and ineligible for Covid Supp	7
2021-01-28	Not receiving inc supp (int'l students, temp migrants, asylum seekers, other non-citizen/PR)
2021-01-28	Not receiving inc supp but have other income (e.g. pension, employment)	2
2021-01-28	Unknown/Other/Not stated/No income	1
2018-01-29	Receiving inc supp and eligible for Covid Supp (JS/SA/YA/PP/PA/FHA)	25
2018-01-29	Receiving other inc supp and ineligible for Covid Supp	14
2018-01-29	Not receiving inc supp (int'l students, temp migrants, asylum seekers, other non-citizen/PR)	3
2018-01-29	Not receiving inc supp but have other income (e.g. pension, employment)	2
2018-01-29	Unknown/Other/Not stated/No income	4
2019-01-29	Receiving inc supp and eligible for Covid Supp (JS/SA/YA/PP/PA/FHA)	20
2019-01-29	Receiving other inc supp and ineligible for Covid Supp	9
2019-01-29	Not receiving inc supp (int'l students, temp migrants, asylum seekers, other non-citizen/PR)	1
2019-01-29	Not receiving inc supp but have other income (e.g. pension, employment)	1
2019-01-29	Unknown/Other/Not stated/No income	7
2020-01-29	Receiving inc supp and eligible for Covid Supp (JS/SA/YA/PP/PA/FHA)	23
2020-01-29	Receiving other inc supp and ineligible for Covid Supp	16
2020-01-29	Not receiving inc supp (int'l students, temp migrants, asylum seekers, other non-citizen/PR)	1
2020-01-29	Not receiving inc supp but have other income (e.g. pension, employment)	1
2020-01-29	Unknown/Other/Not stated/No income	4
2021-01-29	Receiving inc supp and eligible for Covid Supp (JS/SA/YA/PP/PA/FHA)	8
2021-01-29	Receiving other inc supp and ineligible for Covid Supp	1
2021-01-29	Not receiving inc supp (int'l students, temp migrants, asylum seekers, other non-citizen/PR)
2021-01-29	Not receiving inc supp but have other income (e.g. pension, employment)	1
2021-01-29	Unknown/Other/Not stated/No income	2
2018-01-30	Receiving inc supp and eligible for Covid Supp (JS/SA/YA/PP/PA/FHA)	9
2018-01-30	Receiving other inc supp and ineligible for Covid Supp	6
2018-01-30	Not receiving inc supp (int'l students, temp migrants, asylum seekers, other non-citizen/PR)	2
2018-01-30	Not receiving inc supp but have other income (e.g. pension, employment)
2018-01-30	Unknown/Other/Not stated/No income	6
2019-01-30	Receiving inc supp and eligible for Covid Supp (JS/SA/YA/PP/PA/FHA)	26
2019-01-30	Receiving other inc supp and ineligible for Covid Supp	15
2019-01-30	Not receiving inc supp (int'l students, temp migrants, asylum seekers, other non-citizen/PR)
2019-01-30	Not receiving inc supp but have other income (e.g. pension, employment)
2019-01-30	Unknown/Other/Not stated/No income	2
2020-01-30	Receiving inc supp and eligible for Covid Supp (JS/SA/YA/PP/PA/FHA)	37
2020-01-30	Receiving other inc supp and ineligible for Covid Supp	17
2020-01-30	Not receiving inc supp (int'l students, temp migrants, asylum seekers, other non-citizen/PR)	2
2020-01-30	Not receiving inc supp but have other income (e.g. pension, employment)
2020-01-30	Unknown/Other/Not stated/No income	9
2021-01-30	Receiving inc supp and eligible for Covid Supp (JS/SA/YA/PP/PA/FHA)
2021-01-30	Receiving other inc supp and ineligible for Covid Supp
2021-01-30	Not receiving inc supp (int'l students, temp migrants, asylum seekers, other non-citizen/PR)
2021-01-30	Not receiving inc supp but have other income (e.g. pension, employment)
2021-01-30	Unknown/Other/Not stated/No income
2018-01-31	Receiving inc supp and eligible for Covid Supp (JS/SA/YA/PP/PA/FHA)	21
2018-01-31	Receiving other inc supp and ineligible for Covid Supp	4
2018-01-31	Not receiving inc supp (int'l students, temp migrants, asylum seekers, other non-citizen/PR)
2018-01-31	Not receiving inc supp but have other income (e.g. pension, employment)
2018-01-31	Unknown/Other/Not stated/No income	1
2019-01-31	Receiving inc supp and eligible for Covid Supp (JS/SA/YA/PP/PA/FHA)	17
2019-01-31	Receiving other inc supp and ineligible for Covid Supp	6
2019-01-31	Not receiving inc supp (int'l students, temp migrants, asylum seekers, other non-citizen/PR)	1
2019-01-31	Not receiving inc supp but have other income (e.g. pension, employment)
2019-01-31	Unknown/Other/Not stated/No income	8
2020-01-31	Receiving inc supp and eligible for Covid Supp (JS/SA/YA/PP/PA/FHA)	38
2020-01-31	Receiving other inc supp and ineligible for Covid Supp	16
2020-01-31	Not receiving inc supp (int'l students, temp migrants, asylum seekers, other non-citizen/PR)	2
2020-01-31	Not receiving inc supp but have other income (e.g. pension, employment)	1
2020-01-31	Unknown/Other/Not stated/No income	2
2021-01-31	Receiving inc supp and eligible for Covid Supp (JS/SA/YA/PP/PA/FHA)
2021-01-31	Receiving other inc supp and ineligible for Covid Supp
2021-01-31	Not receiving inc supp (int'l students, temp migrants, asylum seekers, other non-citizen/PR)
2021-01-31	Not receiving inc supp but have other income (e.g. pension, employment)
2021-01-31	Unknown/Other/Not stated/No income
2018-02-01	Receiving inc supp and eligible for Covid Supp (JS/SA/YA/PP/PA/FHA)	22
2018-02-01	Receiving other inc supp and ineligible for Covid Supp	13
2018-02-01	Not receiving inc supp (int'l students, temp migrants, asylum seekers, other non-citizen/PR)	5
2018-02-01	Not receiving inc supp but have other income (e.g. pension, employment)	2
2018-02-01	Unknown/Other/Not stated/No income	11
2019-02-01	Receiving inc supp and eligible for Covid Supp (JS/SA/YA/PP/PA/FHA)	30
2019-02-01	Receiving other inc supp and ineligible for Covid Supp	16
2019-02-01	Not receiving inc supp (int'l students, temp migrants, asylum seekers, other non-citizen/PR)	2
2019-02-01	Not receiving inc supp but have other income (e.g. pension, employment)	1
2019-02-01	Unknown/Other/Not stated/No income	5
2020-02-01	Receiving inc supp and eligible for Covid Supp (JS/SA/YA/PP/PA/FHA)
2020-02-01	Receiving other inc supp and ineligible for Covid Supp
2020-02-01	Not receiving inc supp (int'l students, temp migrants, asylum seekers, other non-citizen/PR)
2020-02-01	Not receiving inc supp but have other income (e.g. pension, employment)
2020-02-01	Unknown/Other/Not stated/No income
2021-02-01	Receiving inc supp and eligible for Covid Supp (JS/SA/YA/PP/PA/FHA)	21
2021-02-01	Receiving other inc supp and ineligible for Covid Supp	9
2021-02-01	Not receiving inc supp (int'l students, temp migrants, asylum seekers, other non-citizen/PR)	1
2021-02-01	Not receiving inc supp but have other income (e.g. pension, employment)	1
2021-02-01	Unknown/Other/Not stated/No income	1
2018-02-02	Receiving inc supp and eligible for Covid Supp (JS/SA/YA/PP/PA/FHA)	18
2018-02-02	Receiving other inc supp and ineligible for Covid Supp	10
2018-02-02	Not receiving inc supp (int'l students, temp migrants, asylum seekers, other non-citizen/PR)	1
2018-02-02	Not receiving inc supp but have other income (e.g. pension, employment)	1
2018-02-02	Unknown/Other/Not stated/No income	20
2019-02-02	Receiving inc supp and eligible for Covid Supp (JS/SA/YA/PP/PA/FHA)
2019-02-02	Receiving other inc supp and ineligible for Covid Supp
2019-02-02	Not receiving inc supp (int'l students, temp migrants, asylum seekers, other non-citizen/PR)
2019-02-02	Not receiving inc supp but have other income (e.g. pension, employment)
2019-02-02	Unknown/Other/Not stated/No income
2020-02-02	Receiving inc supp and eligible for Covid Supp (JS/SA/YA/PP/PA/FHA)
2020-02-02	Receiving other inc supp and ineligible for Covid Supp
2020-02-02	Not receiving inc supp (int'l students, temp migrants, asylum seekers, other non-citizen/PR)
2020-02-02	Not receiving inc supp but have other income (e.g. pension, employment)
2020-02-02	Unknown/Other/Not stated/No income
2021-02-02	Receiving inc supp and eligible for Covid Supp (JS/SA/YA/PP/PA/FHA)	19
2021-02-02	Receiving other inc supp and ineligible for Covid Supp	9
2021-02-02	Not receiving inc supp (int'l students, temp migrants, asylum seekers, other non-citizen/PR)
2021-02-02	Not receiving inc supp but have other income (e.g. pension, employment)
2021-02-02	Unknown/Other/Not stated/No income	1
2018-02-03	Receiving inc supp and eligible for Covid Supp (JS/SA/YA/PP/PA/FHA)
2018-02-03	Receiving other inc supp and ineligible for Covid Supp
2018-02-03	Not receiving inc supp (int'l students, temp migrants, asylum seekers, other non-citizen/PR)
2018-02-03	Not receiving inc supp but have other income (e.g. pension, employment)
2018-02-03	Unknown/Other/Not stated/No income
2019-02-03	Receiving inc supp and eligible for Covid Supp (JS/SA/YA/PP/PA/FHA)
2019-02-03	Receiving other inc supp and ineligible for Covid Supp
2019-02-03	Not receiving inc supp (int'l students, temp migrants, asylum seekers, other non-citizen/PR)
2019-02-03	Not receiving inc supp but have other income (e.g. pension, employment)
2019-02-03	Unknown/Other/Not stated/No income
2020-02-03	Receiving inc supp and eligible for Covid Supp (JS/SA/YA/PP/PA/FHA)	19
2020-02-03	Receiving other inc supp and ineligible for Covid Supp	11
2020-02-03	Not receiving inc supp (int'l students, temp migrants, asylum seekers, other non-citizen/PR)
2020-02-03	Not receiving inc supp but have other income (e.g. pension, employment)
2020-02-03	Unknown/Other/Not stated/No income	4
2021-02-03	Receiving inc supp and eligible for Covid Supp (JS/SA/YA/PP/PA/FHA)	11
2021-02-03	Receiving other inc supp and ineligible for Covid Supp	6
2021-02-03	Not receiving inc supp (int'l students, temp migrants, asylum seekers, other non-citizen/PR)
2021-02-03	Not receiving inc supp but have other income (e.g. pension, employment)	1
2021-02-03	Unknown/Other/Not stated/No income
2018-02-04	Receiving inc supp and eligible for Covid Supp (JS/SA/YA/PP/PA/FHA)
2018-02-04	Receiving other inc supp and ineligible for Covid Supp
2018-02-04	Not receiving inc supp (int'l students, temp migrants, asylum seekers, other non-citizen/PR)
2018-02-04	Not receiving inc supp but have other income (e.g. pension, employment)
2018-02-04	Unknown/Other/Not stated/No income
2019-02-04	Receiving inc supp and eligible for Covid Supp (JS/SA/YA/PP/PA/FHA)	22
2019-02-04	Receiving other inc supp and ineligible for Covid Supp	8
2019-02-04	Not receiving inc supp (int'l students, temp migrants, asylum seekers, other non-citizen/PR)
2019-02-04	Not receiving inc supp but have other income (e.g. pension, employment)
2019-02-04	Unknown/Other/Not stated/No income	1
2020-02-04	Receiving inc supp and eligible for Covid Supp (JS/SA/YA/PP/PA/FHA)	28
2020-02-04	Receiving other inc supp and ineligible for Covid Supp	11
2020-02-04	Not receiving inc supp (int'l students, temp migrants, asylum seekers, other non-citizen/PR)	2
2020-02-04	Not receiving inc supp but have other income (e.g. pension, employment)	2
2020-02-04	Unknown/Other/Not stated/No income
2021-02-04	Receiving inc supp and eligible for Covid Supp (JS/SA/YA/PP/PA/FHA)	16
2021-02-04	Receiving other inc supp and ineligible for Covid Supp	6
2021-02-04	Not receiving inc supp (int'l students, temp migrants, asylum seekers, other non-citizen/PR)
2021-02-04	Not receiving inc supp but have other income (e.g. pension, employment)
2021-02-04	Unknown/Other/Not stated/No income	5
2018-02-05	Receiving inc supp and eligible for Covid Supp (JS/SA/YA/PP/PA/FHA)	25
2018-02-05	Receiving other inc supp and ineligible for Covid Supp	10
2018-02-05	Not receiving inc supp (int'l students, temp migrants, asylum seekers, other non-citizen/PR)
2018-02-05	Not receiving inc supp but have other income (e.g. pension, employment)
2018-02-05	Unknown/Other/Not stated/No income	3
2019-02-05	Receiving inc supp and eligible for Covid Supp (JS/SA/YA/PP/PA/FHA)	20
2019-02-05	Receiving other inc supp and ineligible for Covid Supp	4
2019-02-05	Not receiving inc supp (int'l students, temp migrants, asylum seekers, other non-citizen/PR)
2019-02-05	Not receiving inc supp but have other income (e.g. pension, employment)	1
2019-02-05	Unknown/Other/Not stated/No income	3
2020-02-05	Receiving inc supp and eligible for Covid Supp (JS/SA/YA/PP/PA/FHA)	25
2020-02-05	Receiving other inc supp and ineligible for Covid Supp	11
2020-02-05	Not receiving inc supp (int'l students, temp migrants, asylum seekers, other non-citizen/PR)
2020-02-05	Not receiving inc supp but have other income (e.g. pension, employment)
2020-02-05	Unknown/Other/Not stated/No income	1
2021-02-05	Receiving inc supp and eligible for Covid Supp (JS/SA/YA/PP/PA/FHA)	7
2021-02-05	Receiving other inc supp and ineligible for Covid Supp	8
2021-02-05	Not receiving inc supp (int'l students, temp migrants, asylum seekers, other non-citizen/PR)
2021-02-05	Not receiving inc supp but have other income (e.g. pension, employment)
2021-02-05	Unknown/Other/Not stated/No income
2018-02-06	Receiving inc supp and eligible for Covid Supp (JS/SA/YA/PP/PA/FHA)	13
2018-02-06	Receiving other inc supp and ineligible for Covid Supp	5
2018-02-06	Not receiving inc supp (int'l students, temp migrants, asylum seekers, other non-citizen/PR)
2018-02-06	Not receiving inc supp but have other income (e.g. pension, employment)	1
2018-02-06	Unknown/Other/Not stated/No income	2
2019-02-06	Receiving inc supp and eligible for Covid Supp (JS/SA/YA/PP/PA/FHA)	13
2019-02-06	Receiving other inc supp and ineligible for Covid Supp	13
2019-02-06	Not receiving inc supp (int'l students, temp migrants, asylum seekers, other non-citizen/PR)
2019-02-06	Not receiving inc supp but have other income (e.g. pension, employment)
2019-02-06	Unknown/Other/Not stated/No income	1
2020-02-06	Receiving inc supp and eligible for Covid Supp (JS/SA/YA/PP/PA/FHA)	21
2020-02-06	Receiving other inc supp and ineligible for Covid Supp	9
2020-02-06	Not receiving inc supp (int'l students, temp migrants, asylum seekers, other non-citizen/PR)	1
2020-02-06	Not receiving inc supp but have other income (e.g. pension, employment)
2020-02-06	Unknown/Other/Not stated/No income	4
2021-02-06	Receiving inc supp and eligible for Covid Supp (JS/SA/YA/PP/PA/FHA)
2021-02-06	Receiving other inc supp and ineligible for Covid Supp
2021-02-06	Not receiving inc supp (int'l students, temp migrants, asylum seekers, other non-citizen/PR)
2021-02-06	Not receiving inc supp but have other income (e.g. pension, employment)
2021-02-06	Unknown/Other/Not stated/No income
2018-02-07	Receiving inc supp and eligible for Covid Supp (JS/SA/YA/PP/PA/FHA)	21
2018-02-07	Receiving other inc supp and ineligible for Covid Supp	4
2018-02-07	Not receiving inc supp (int'l students, temp migrants, asylum seekers, other non-citizen/PR)
2018-02-07	Not receiving inc supp but have other income (e.g. pension, employment)
2018-02-07	Unknown/Other/Not stated/No income	3
2019-02-07	Receiving inc supp and eligible for Covid Supp (JS/SA/YA/PP/PA/FHA)	30
2019-02-07	Receiving other inc supp and ineligible for Covid Supp	14
2019-02-07	Not receiving inc supp (int'l students, temp migrants, asylum seekers, other non-citizen/PR)
2019-02-07	Not receiving inc supp but have other income (e.g. pension, employment)	1
2019-02-07	Unknown/Other/Not stated/No income	8
2020-02-07	Receiving inc supp and eligible for Covid Supp (JS/SA/YA/PP/PA/FHA)	39
2020-02-07	Receiving other inc supp and ineligible for Covid Supp	16
2020-02-07	Not receiving inc supp (int'l students, temp migrants, asylum seekers, other non-citizen/PR)	1
2020-02-07	Not receiving inc supp but have other income (e.g. pension, employment)	2
2020-02-07	Unknown/Other/Not stated/No income	4
2021-02-07	Receiving inc supp and eligible for Covid Supp (JS/SA/YA/PP/PA/FHA)
2021-02-07	Receiving other inc supp and ineligible for Covid Supp
2021-02-07	Not receiving inc supp (int'l students, temp migrants, asylum seekers, other non-citizen/PR)
2021-02-07	Not receiving inc supp but have other income (e.g. pension, employment)
2021-02-07	Unknown/Other/Not stated/No income
2018-02-08	Receiving inc supp and eligible for Covid Supp (JS/SA/YA/PP/PA/FHA)	29
2018-02-08	Receiving other inc supp and ineligible for Covid Supp	16
2018-02-08	Not receiving inc supp (int'l students, temp migrants, asylum seekers, other non-citizen/PR)	4
2018-02-08	Not receiving inc supp but have other income (e.g. pension, employment)	1
2018-02-08	Unknown/Other/Not stated/No income	11
2019-02-08	Receiving inc supp and eligible for Covid Supp (JS/SA/YA/PP/PA/FHA)	50
2019-02-08	Receiving other inc supp and ineligible for Covid Supp	23
2019-02-08	Not receiving inc supp (int'l students, temp migrants, asylum seekers, other non-citizen/PR)	3
2019-02-08	Not receiving inc supp but have other income (e.g. pension, employment)	1
2019-02-08	Unknown/Other/Not stated/No income	11
2020-02-08	Receiving inc supp and eligible for Covid Supp (JS/SA/YA/PP/PA/FHA)
2020-02-08	Receiving other inc supp and ineligible for Covid Supp
2020-02-08	Not receiving inc supp (int'l students, temp migrants, asylum seekers, other non-citizen/PR)
2020-02-08	Not receiving inc supp but have other income (e.g. pension, employment)
2020-02-08	Unknown/Other/Not stated/No income
2021-02-08	Receiving inc supp and eligible for Covid Supp (JS/SA/YA/PP/PA/FHA)	9
2021-02-08	Receiving other inc supp and ineligible for Covid Supp	7
2021-02-08	Not receiving inc supp (int'l students, temp migrants, asylum seekers, other non-citizen/PR)	1
2021-02-08	Not receiving inc supp but have other income (e.g. pension, employment)
2021-02-08	Unknown/Other/Not stated/No income	1
2018-02-09	Receiving inc supp and eligible for Covid Supp (JS/SA/YA/PP/PA/FHA)	6
2018-02-09	Receiving other inc supp and ineligible for Covid Supp	5
2018-02-09	Not receiving inc supp (int'l students, temp migrants, asylum seekers, other non-citizen/PR)	1
2018-02-09	Not receiving inc supp but have other income (e.g. pension, employment)	1
2018-02-09	Unknown/Other/Not stated/No income	3
2019-02-09	Receiving inc supp and eligible for Covid Supp (JS/SA/YA/PP/PA/FHA)
2019-02-09	Receiving other inc supp and ineligible for Covid Supp
2019-02-09	Not receiving inc supp (int'l students, temp migrants, asylum seekers, other non-citizen/PR)
2019-02-09	Not receiving inc supp but have other income (e.g. pension, employment)
2019-02-09	Unknown/Other/Not stated/No income
2020-02-09	Receiving inc supp and eligible for Covid Supp (JS/SA/YA/PP/PA/FHA)
2020-02-09	Receiving other inc supp and ineligible for Covid Supp
2020-02-09	Not receiving inc supp (int'l students, temp migrants, asylum seekers, other non-citizen/PR)
2020-02-09	Not receiving inc supp but have other income (e.g. pension, employment)
2020-02-09	Unknown/Other/Not stated/No income
2021-02-09	Receiving inc supp and eligible for Covid Supp (JS/SA/YA/PP/PA/FHA)	17
2021-02-09	Receiving other inc supp and ineligible for Covid Supp	12
2021-02-09	Not receiving inc supp (int'l students, temp migrants, asylum seekers, other non-citizen/PR)
2021-02-09	Not receiving inc supp but have other income (e.g. pension, employment)
2021-02-09	Unknown/Other/Not stated/No income
2018-02-10	Receiving inc supp and eligible for Covid Supp (JS/SA/YA/PP/PA/FHA)
2018-02-10	Receiving other inc supp and ineligible for Covid Supp
2018-02-10	Not receiving inc supp (int'l students, temp migrants, asylum seekers, other non-citizen/PR)
2018-02-10	Not receiving inc supp but have other income (e.g. pension, employment)
2018-02-10	Unknown/Other/Not stated/No income
2019-02-10	Receiving inc supp and eligible for Covid Supp (JS/SA/YA/PP/PA/FHA)
2019-02-10	Receiving other inc supp and ineligible for Covid Supp
2019-02-10	Not receiving inc supp (int'l students, temp migrants, asylum seekers, other non-citizen/PR)
2019-02-10	Not receiving inc supp but have other income (e.g. pension, employment)
2019-02-10	Unknown/Other/Not stated/No income
2020-02-10	Receiving inc supp and eligible for Covid Supp (JS/SA/YA/PP/PA/FHA)	13
2020-02-10	Receiving other inc supp and ineligible for Covid Supp	7
2020-02-10	Not receiving inc supp (int'l students, temp migrants, asylum seekers, other non-citizen/PR)
2020-02-10	Not receiving inc supp but have other income (e.g. pension, employment)
2020-02-10	Unknown/Other/Not stated/No income	2
2021-02-10	Receiving inc supp and eligible for Covid Supp (JS/SA/YA/PP/PA/FHA)	7
2021-02-10	Receiving other inc supp and ineligible for Covid Supp	2
2021-02-10	Not receiving inc supp (int'l students, temp migrants, asylum seekers, other non-citizen/PR)
2021-02-10	Not receiving inc supp but have other income (e.g. pension, employment)	1
2021-02-10	Unknown/Other/Not stated/No income
2018-02-11	Receiving inc supp and eligible for Covid Supp (JS/SA/YA/PP/PA/FHA)
2018-02-11	Receiving other inc supp and ineligible for Covid Supp
2018-02-11	Not receiving inc supp (int'l students, temp migrants, asylum seekers, other non-citizen/PR)
2018-02-11	Not receiving inc supp but have other income (e.g. pension, employment)
2018-02-11	Unknown/Other/Not stated/No income
2019-02-11	Receiving inc supp and eligible for Covid Supp (JS/SA/YA/PP/PA/FHA)	10
2019-02-11	Receiving other inc supp and ineligible for Covid Supp	5
2019-02-11	Not receiving inc supp (int'l students, temp migrants, asylum seekers, other non-citizen/PR)	1
2019-02-11	Not receiving inc supp but have other income (e.g. pension, employment)
2019-02-11	Unknown/Other/Not stated/No income	2
2020-02-11	Receiving inc supp and eligible for Covid Supp (JS/SA/YA/PP/PA/FHA)	26
2020-02-11	Receiving other inc supp and ineligible for Covid Supp	8
2020-02-11	Not receiving inc supp (int'l students, temp migrants, asylum seekers, other non-citizen/PR)	2
2020-02-11	Not receiving inc supp but have other income (e.g. pension, employment)
2020-02-11	Unknown/Other/Not stated/No income	4
2021-02-11	Receiving inc supp and eligible for Covid Supp (JS/SA/YA/PP/PA/FHA)	13
2021-02-11	Receiving other inc supp and ineligible for Covid Supp	3
2021-02-11	Not receiving inc supp (int'l students, temp migrants, asylum seekers, other non-citizen/PR)
2021-02-11	Not receiving inc supp but have other income (e.g. pension, employment)
2021-02-11	Unknown/Other/Not stated/No income	2
2018-02-12	Receiving inc supp and eligible for Covid Supp (JS/SA/YA/PP/PA/FHA)	21
2018-02-12	Receiving other inc supp and ineligible for Covid Supp	7
2018-02-12	Not receiving inc supp (int'l students, temp migrants, asylum seekers, other non-citizen/PR)
2018-02-12	Not receiving inc supp but have other income (e.g. pension, employment)
2018-02-12	Unknown/Other/Not stated/No income	2
2019-02-12	Receiving inc supp and eligible for Covid Supp (JS/SA/YA/PP/PA/FHA)	10
2019-02-12	Receiving other inc supp and ineligible for Covid Supp	7
2019-02-12	Not receiving inc supp (int'l students, temp migrants, asylum seekers, other non-citizen/PR)	2
2019-02-12	Not receiving inc supp but have other income (e.g. pension, employment)	1
2019-02-12	Unknown/Other/Not stated/No income	2
2020-02-12	Receiving inc supp and eligible for Covid Supp (JS/SA/YA/PP/PA/FHA)	18
2020-02-12	Receiving other inc supp and ineligible for Covid Supp	9
2020-02-12	Not receiving inc supp (int'l students, temp migrants, asylum seekers, other non-citizen/PR)	1
2020-02-12	Not receiving inc supp but have other income (e.g. pension, employment)
2020-02-12	Unknown/Other/Not stated/No income	3
2021-02-12	Receiving inc supp and eligible for Covid Supp (JS/SA/YA/PP/PA/FHA)	10
2021-02-12	Receiving other inc supp and ineligible for Covid Supp	6
2021-02-12	Not receiving inc supp (int'l students, temp migrants, asylum seekers, other non-citizen/PR)	1
2021-02-12	Not receiving inc supp but have other income (e.g. pension, employment)
2021-02-12	Unknown/Other/Not stated/No income	2
2018-02-13	Receiving inc supp and eligible for Covid Supp (JS/SA/YA/PP/PA/FHA)	17
2018-02-13	Receiving other inc supp and ineligible for Covid Supp	7
2018-02-13	Not receiving inc supp (int'l students, temp migrants, asylum seekers, other non-citizen/PR)	1
2018-02-13	Not receiving inc supp but have other income (e.g. pension, employment)
2018-02-13	Unknown/Other/Not stated/No income	5
2019-02-13	Receiving inc supp and eligible for Covid Supp (JS/SA/YA/PP/PA/FHA)	10
2019-02-13	Receiving other inc supp and ineligible for Covid Supp	4
2019-02-13	Not receiving inc supp (int'l students, temp migrants, asylum seekers, other non-citizen/PR)
2019-02-13	Not receiving inc supp but have other income (e.g. pension, employment)
2019-02-13	Unknown/Other/Not stated/No income	3
2020-02-13	Receiving inc supp and eligible for Covid Supp (JS/SA/YA/PP/PA/FHA)	22
2020-02-13	Receiving other inc supp and ineligible for Covid Supp	23
2020-02-13	Not receiving inc supp (int'l students, temp migrants, asylum seekers, other non-citizen/PR)	2
2020-02-13	Not receiving inc supp but have other income (e.g. pension, employment)	1
2020-02-13	Unknown/Other/Not stated/No income	2
2021-02-13	Receiving inc supp and eligible for Covid Supp (JS/SA/YA/PP/PA/FHA)
2021-02-13	Receiving other inc supp and ineligible for Covid Supp
2021-02-13	Not receiving inc supp (int'l students, temp migrants, asylum seekers, other non-citizen/PR)
2021-02-13	Not receiving inc supp but have other income (e.g. pension, employment)
2021-02-13	Unknown/Other/Not stated/No income
2018-02-14	Receiving inc supp and eligible for Covid Supp (JS/SA/YA/PP/PA/FHA)	18
2018-02-14	Receiving other inc supp and ineligible for Covid Supp	9
2018-02-14	Not receiving inc supp (int'l students, temp migrants, asylum seekers, other non-citizen/PR)
2018-02-14	Not receiving inc supp but have other income (e.g. pension, employment)
2018-02-14	Unknown/Other/Not stated/No income	6
2019-02-14	Receiving inc supp and eligible for Covid Supp (JS/SA/YA/PP/PA/FHA)	9
2019-02-14	Receiving other inc supp and ineligible for Covid Supp	8
2019-02-14	Not receiving inc supp (int'l students, temp migrants, asylum seekers, other non-citizen/PR)	1
2019-02-14	Not receiving inc supp but have other income (e.g. pension, employment)	1
2019-02-14	Unknown/Other/Not stated/No income	4
2020-02-14	Receiving inc supp and eligible for Covid Supp (JS/SA/YA/PP/PA/FHA)	24
2020-02-14	Receiving other inc supp and ineligible for Covid Supp	15
2020-02-14	Not receiving inc supp (int'l students, temp migrants, asylum seekers, other non-citizen/PR)	3
2020-02-14	Not receiving inc supp but have other income (e.g. pension, employment)	1
2020-02-14	Unknown/Other/Not stated/No income	5
2021-02-14	Receiving inc supp and eligible for Covid Supp (JS/SA/YA/PP/PA/FHA)
2021-02-14	Receiving other inc supp and ineligible for Covid Supp
2021-02-14	Not receiving inc supp (int'l students, temp migrants, asylum seekers, other non-citizen/PR)
2021-02-14	Not receiving inc supp but have other income (e.g. pension, employment)
2021-02-14	Unknown/Other/Not stated/No income
2018-02-15	Receiving inc supp and eligible for Covid Supp (JS/SA/YA/PP/PA/FHA)	27
2018-02-15	Receiving other inc supp and ineligible for Covid Supp	14
2018-02-15	Not receiving inc supp (int'l students, temp migrants, asylum seekers, other non-citizen/PR)	1
2018-02-15	Not receiving inc supp but have other income (e.g. pension, employment)
2018-02-15	Unknown/Other/Not stated/No income	14
2019-02-15	Receiving inc supp and eligible for Covid Supp (JS/SA/YA/PP/PA/FHA)	28
2019-02-15	Receiving other inc supp and ineligible for Covid Supp	14
2019-02-15	Not receiving inc supp (int'l students, temp migrants, asylum seekers, other non-citizen/PR)	1
2019-02-15	Not receiving inc supp but have other income (e.g. pension, employment)	1
2019-02-15	Unknown/Other/Not stated/No income	8
2020-02-15	Receiving inc supp and eligible for Covid Supp (JS/SA/YA/PP/PA/FHA)
2020-02-15	Receiving other inc supp and ineligible for Covid Supp
2020-02-15	Not receiving inc supp (int'l students, temp migrants, asylum seekers, other non-citizen/PR)
2020-02-15	Not receiving inc supp but have other income (e.g. pension, employment)
2020-02-15	Unknown/Other/Not stated/No income
2021-02-15	Receiving inc supp and eligible for Covid Supp (JS/SA/YA/PP/PA/FHA)	14
2021-02-15	Receiving other inc supp and ineligible for Covid Supp	11
2021-02-15	Not receiving inc supp (int'l students, temp migrants, asylum seekers, other non-citizen/PR)
2021-02-15	Not receiving inc supp but have other income (e.g. pension, employment)	1
2021-02-15	Unknown/Other/Not stated/No income	1
2018-02-16	Receiving inc supp and eligible for Covid Supp (JS/SA/YA/PP/PA/FHA)	25
2018-02-16	Receiving other inc supp and ineligible for Covid Supp	8
2018-02-16	Not receiving inc supp (int'l students, temp migrants, asylum seekers, other non-citizen/PR)
2018-02-16	Not receiving inc supp but have other income (e.g. pension, employment)	1
2018-02-16	Unknown/Other/Not stated/No income	13
2019-02-16	Receiving inc supp and eligible for Covid Supp (JS/SA/YA/PP/PA/FHA)
2019-02-16	Receiving other inc supp and ineligible for Covid Supp
2019-02-16	Not receiving inc supp (int'l students, temp migrants, asylum seekers, other non-citizen/PR)
2019-02-16	Not receiving inc supp but have other income (e.g. pension, employment)
2019-02-16	Unknown/Other/Not stated/No income
2020-02-16	Receiving inc supp and eligible for Covid Supp (JS/SA/YA/PP/PA/FHA)
2020-02-16	Receiving other inc supp and ineligible for Covid Supp
2020-02-16	Not receiving inc supp (int'l students, temp migrants, asylum seekers, other non-citizen/PR)
2020-02-16	Not receiving inc supp but have other income (e.g. pension, employment)
2020-02-16	Unknown/Other/Not stated/No income
2021-02-16	Receiving inc supp and eligible for Covid Supp (JS/SA/YA/PP/PA/FHA)	10
2021-02-16	Receiving other inc supp and ineligible for Covid Supp	8
2021-02-16	Not receiving inc supp (int'l students, temp migrants, asylum seekers, other non-citizen/PR)	1
2021-02-16	Not receiving inc supp but have other income (e.g. pension, employment)	2
2021-02-16	Unknown/Other/Not stated/No income	1
2018-02-17	Receiving inc supp and eligible for Covid Supp (JS/SA/YA/PP/PA/FHA)
2018-02-17	Receiving other inc supp and ineligible for Covid Supp
2018-02-17	Not receiving inc supp (int'l students, temp migrants, asylum seekers, other non-citizen/PR)
2018-02-17	Not receiving inc supp but have other income (e.g. pension, employment)
2018-02-17	Unknown/Other/Not stated/No income
2019-02-17	Receiving inc supp and eligible for Covid Supp (JS/SA/YA/PP/PA/FHA)
2019-02-17	Receiving other inc supp and ineligible for Covid Supp
2019-02-17	Not receiving inc supp (int'l students, temp migrants, asylum seekers, other non-citizen/PR)
2019-02-17	Not receiving inc supp but have other income (e.g. pension, employment)
2019-02-17	Unknown/Other/Not stated/No income
2020-02-17	Receiving inc supp and eligible for Covid Supp (JS/SA/YA/PP/PA/FHA)	14
2020-02-17	Receiving other inc supp and ineligible for Covid Supp	12
2020-02-17	Not receiving inc supp (int'l students, temp migrants, asylum seekers, other non-citizen/PR)	1
2020-02-17	Not receiving inc supp but have other income (e.g. pension, employment)
2020-02-17	Unknown/Other/Not stated/No income	6
2021-02-17	Receiving inc supp and eligible for Covid Supp (JS/SA/YA/PP/PA/FHA)	16
2021-02-17	Receiving other inc supp and ineligible for Covid Supp	4
2021-02-17	Not receiving inc supp (int'l students, temp migrants, asylum seekers, other non-citizen/PR)	2
2021-02-17	Not receiving inc supp but have other income (e.g. pension, employment)
2021-02-17	Unknown/Other/Not stated/No income	1
2018-02-18	Receiving inc supp and eligible for Covid Supp (JS/SA/YA/PP/PA/FHA)
2018-02-18	Receiving other inc supp and ineligible for Covid Supp
2018-02-18	Not receiving inc supp (int'l students, temp migrants, asylum seekers, other non-citizen/PR)
2018-02-18	Not receiving inc supp but have other income (e.g. pension, employment)
2018-02-18	Unknown/Other/Not stated/No income
2019-02-18	Receiving inc supp and eligible for Covid Supp (JS/SA/YA/PP/PA/FHA)	23
2019-02-18	Receiving other inc supp and ineligible for Covid Supp	7
2019-02-18	Not receiving inc supp (int'l students, temp migrants, asylum seekers, other non-citizen/PR)	1
2019-02-18	Not receiving inc supp but have other income (e.g. pension, employment)	2
2019-02-18	Unknown/Other/Not stated/No income	2
2020-02-18	Receiving inc supp and eligible for Covid Supp (JS/SA/YA/PP/PA/FHA)	23
2020-02-18	Receiving other inc supp and ineligible for Covid Supp	13
2020-02-18	Not receiving inc supp (int'l students, temp migrants, asylum seekers, other non-citizen/PR)	2
2020-02-18	Not receiving inc supp but have other income (e.g. pension, employment)	3
2020-02-18	Unknown/Other/Not stated/No income	8
2021-02-18	Receiving inc supp and eligible for Covid Supp (JS/SA/YA/PP/PA/FHA)	10
2021-02-18	Receiving other inc supp and ineligible for Covid Supp	9
2021-02-18	Not receiving inc supp (int'l students, temp migrants, asylum seekers, other non-citizen/PR)
2021-02-18	Not receiving inc supp but have other income (e.g. pension, employment)	1
2021-02-18	Unknown/Other/Not stated/No income	1
2018-02-19	Receiving inc supp and eligible for Covid Supp (JS/SA/YA/PP/PA/FHA)	18
2018-02-19	Receiving other inc supp and ineligible for Covid Supp	11
2018-02-19	Not receiving inc supp (int'l students, temp migrants, asylum seekers, other non-citizen/PR)
2018-02-19	Not receiving inc supp but have other income (e.g. pension, employment)	1
2018-02-19	Unknown/Other/Not stated/No income	4
2019-02-19	Receiving inc supp and eligible for Covid Supp (JS/SA/YA/PP/PA/FHA)	10
2019-02-19	Receiving other inc supp and ineligible for Covid Supp	5
2019-02-19	Not receiving inc supp (int'l students, temp migrants, asylum seekers, other non-citizen/PR)
2019-02-19	Not receiving inc supp but have other income (e.g. pension, employment)
2019-02-19	Unknown/Other/Not stated/No income	4
2020-02-19	Receiving inc supp and eligible for Covid Supp (JS/SA/YA/PP/PA/FHA)	34
2020-02-19	Receiving other inc supp and ineligible for Covid Supp	15
2020-02-19	Not receiving inc supp (int'l students, temp migrants, asylum seekers, other non-citizen/PR)	2
2020-02-19	Not receiving inc supp but have other income (e.g. pension, employment)	2
2020-02-19	Unknown/Other/Not stated/No income
2021-02-19	Receiving inc supp and eligible for Covid Supp (JS/SA/YA/PP/PA/FHA)	4
2021-02-19	Receiving other inc supp and ineligible for Covid Supp	2
2021-02-19	Not receiving inc supp (int'l students, temp migrants, asylum seekers, other non-citizen/PR)
2021-02-19	Not receiving inc supp but have other income (e.g. pension, employment)	1
2021-02-19	Unknown/Other/Not stated/No income
2018-02-20	Receiving inc supp and eligible for Covid Supp (JS/SA/YA/PP/PA/FHA)	19
2018-02-20	Receiving other inc supp and ineligible for Covid Supp	7
2018-02-20	Not receiving inc supp (int'l students, temp migrants, asylum seekers, other non-citizen/PR)	1
2018-02-20	Not receiving inc supp but have other income (e.g. pension, employment)
2018-02-20	Unknown/Other/Not stated/No income	3
2019-02-20	Receiving inc supp and eligible for Covid Supp (JS/SA/YA/PP/PA/FHA)	11
2019-02-20	Receiving other inc supp and ineligible for Covid Supp	7
2019-02-20	Not receiving inc supp (int'l students, temp migrants, asylum seekers, other non-citizen/PR)
2019-02-20	Not receiving inc supp but have other income (e.g. pension, employment)
2019-02-20	Unknown/Other/Not stated/No income
2020-02-20	Receiving inc supp and eligible for Covid Supp (JS/SA/YA/PP/PA/FHA)	26
2020-02-20	Receiving other inc supp and ineligible for Covid Supp	20
2020-02-20	Not receiving inc supp (int'l students, temp migrants, asylum seekers, other non-citizen/PR)
2020-02-20	Not receiving inc supp but have other income (e.g. pension, employment)	1
2020-02-20	Unknown/Other/Not stated/No income	3
2021-02-20	Receiving inc supp and eligible for Covid Supp (JS/SA/YA/PP/PA/FHA)
2021-02-20	Receiving other inc supp and ineligible for Covid Supp
2021-02-20	Not receiving inc supp (int'l students, temp migrants, asylum seekers, other non-citizen/PR)
2021-02-20	Not receiving inc supp but have other income (e.g. pension, employment)
2021-02-20	Unknown/Other/Not stated/No income
2018-02-21	Receiving inc supp and eligible for Covid Supp (JS/SA/YA/PP/PA/FHA)	12
2018-02-21	Receiving other inc supp and ineligible for Covid Supp	8
2018-02-21	Not receiving inc supp (int'l students, temp migrants, asylum seekers, other non-citizen/PR)
2018-02-21	Not receiving inc supp but have other income (e.g. pension, employment)
2018-02-21	Unknown/Other/Not stated/No income	1
2019-02-21	Receiving inc supp and eligible for Covid Supp (JS/SA/YA/PP/PA/FHA)	15
2019-02-21	Receiving other inc supp and ineligible for Covid Supp	5
2019-02-21	Not receiving inc supp (int'l students, temp migrants, asylum seekers, other non-citizen/PR)	2
2019-02-21	Not receiving inc supp but have other income (e.g. pension, employment)	2
2019-02-21	Unknown/Other/Not stated/No income	2
2020-02-21	Receiving inc supp and eligible for Covid Supp (JS/SA/YA/PP/PA/FHA)	47
2020-02-21	Receiving other inc supp and ineligible for Covid Supp	25
2020-02-21	Not receiving inc supp (int'l students, temp migrants, asylum seekers, other non-citizen/PR)	4
2020-02-21	Not receiving inc supp but have other income (e.g. pension, employment)	2
2020-02-21	Unknown/Other/Not stated/No income	9
2021-02-21	Receiving inc supp and eligible for Covid Supp (JS/SA/YA/PP/PA/FHA)
2021-02-21	Receiving other inc supp and ineligible for Covid Supp
2021-02-21	Not receiving inc supp (int'l students, temp migrants, asylum seekers, other non-citizen/PR)
2021-02-21	Not receiving inc supp but have other income (e.g. pension, employment)
2021-02-21	Unknown/Other/Not stated/No income
2018-02-22	Receiving inc supp and eligible for Covid Supp (JS/SA/YA/PP/PA/FHA)	23
2018-02-22	Receiving other inc supp and ineligible for Covid Supp	9
2018-02-22	Not receiving inc supp (int'l students, temp migrants, asylum seekers, other non-citizen/PR)	3
2018-02-22	Not receiving inc supp but have other income (e.g. pension, employment)	1
2018-02-22	Unknown/Other/Not stated/No income	10
2019-02-22	Receiving inc supp and eligible for Covid Supp (JS/SA/YA/PP/PA/FHA)	12
2019-02-22	Receiving other inc supp and ineligible for Covid Supp	5
2019-02-22	Not receiving inc supp (int'l students, temp migrants, asylum seekers, other non-citizen/PR)
2019-02-22	Not receiving inc supp but have other income (e.g. pension, employment)	2
2019-02-22	Unknown/Other/Not stated/No income	1
2020-02-22	Receiving inc supp and eligible for Covid Supp (JS/SA/YA/PP/PA/FHA)
2020-02-22	Receiving other inc supp and ineligible for Covid Supp
2020-02-22	Not receiving inc supp (int'l students, temp migrants, asylum seekers, other non-citizen/PR)
2020-02-22	Not receiving inc supp but have other income (e.g. pension, employment)
2020-02-22	Unknown/Other/Not stated/No income
2021-02-22	Receiving inc supp and eligible for Covid Supp (JS/SA/YA/PP/PA/FHA)	14
2021-02-22	Receiving other inc supp and ineligible for Covid Supp	5
2021-02-22	Not receiving inc supp (int'l students, temp migrants, asylum seekers, other non-citizen/PR)
2021-02-22	Not receiving inc supp but have other income (e.g. pension, employment)
2021-02-22	Unknown/Other/Not stated/No income
2018-02-23	Receiving inc supp and eligible for Covid Supp (JS/SA/YA/PP/PA/FHA)	26
2018-02-23	Receiving other inc supp and ineligible for Covid Supp	18
2018-02-23	Not receiving inc supp (int'l students, temp migrants, asylum seekers, other non-citizen/PR)	4
2018-02-23	Not receiving inc supp but have other income (e.g. pension, employment)	1
2018-02-23	Unknown/Other/Not stated/No income	12
2019-02-23	Receiving inc supp and eligible for Covid Supp (JS/SA/YA/PP/PA/FHA)
2019-02-23	Receiving other inc supp and ineligible for Covid Supp
2019-02-23	Not receiving inc supp (int'l students, temp migrants, asylum seekers, other non-citizen/PR)
2019-02-23	Not receiving inc supp but have other income (e.g. pension, employment)
2019-02-23	Unknown/Other/Not stated/No income
2020-02-23	Receiving inc supp and eligible for Covid Supp (JS/SA/YA/PP/PA/FHA)
2020-02-23	Receiving other inc supp and ineligible for Covid Supp
2020-02-23	Not receiving inc supp (int'l students, temp migrants, asylum seekers, other non-citizen/PR)
2020-02-23	Not receiving inc supp but have other income (e.g. pension, employment)
2020-02-23	Unknown/Other/Not stated/No income
2021-02-23	Receiving inc supp and eligible for Covid Supp (JS/SA/YA/PP/PA/FHA)	13
2021-02-23	Receiving other inc supp and ineligible for Covid Supp	10
2021-02-23	Not receiving inc supp (int'l students, temp migrants, asylum seekers, other non-citizen/PR)	1
2021-02-23	Not receiving inc supp but have other income (e.g. pension, employment)	1
2021-02-23	Unknown/Other/Not stated/No income	1
2018-02-24	Receiving inc supp and eligible for Covid Supp (JS/SA/YA/PP/PA/FHA)
2018-02-24	Receiving other inc supp and ineligible for Covid Supp
2018-02-24	Not receiving inc supp (int'l students, temp migrants, asylum seekers, other non-citizen/PR)
2018-02-24	Not receiving inc supp but have other income (e.g. pension, employment)
2018-02-24	Unknown/Other/Not stated/No income
2019-02-24	Receiving inc supp and eligible for Covid Supp (JS/SA/YA/PP/PA/FHA)
2019-02-24	Receiving other inc supp and ineligible for Covid Supp
2019-02-24	Not receiving inc supp (int'l students, temp migrants, asylum seekers, other non-citizen/PR)
2019-02-24	Not receiving inc supp but have other income (e.g. pension, employment)
2019-02-24	Unknown/Other/Not stated/No income
2020-02-24	Receiving inc supp and eligible for Covid Supp (JS/SA/YA/PP/PA/FHA)	32
2020-02-24	Receiving other inc supp and ineligible for Covid Supp	13
2020-02-24	Not receiving inc supp (int'l students, temp migrants, asylum seekers, other non-citizen/PR)	1
2020-02-24	Not receiving inc supp but have other income (e.g. pension, employment)	1
2020-02-24	Unknown/Other/Not stated/No income	1
2021-02-24	Receiving inc supp and eligible for Covid Supp (JS/SA/YA/PP/PA/FHA)	9
2021-02-24	Receiving other inc supp and ineligible for Covid Supp	5
2021-02-24	Not receiving inc supp (int'l students, temp migrants, asylum seekers, other non-citizen/PR)	1
2021-02-24	Not receiving inc supp but have other income (e.g. pension, employment)	1
2021-02-24	Unknown/Other/Not stated/No income	1
2018-02-25	Receiving inc supp and eligible for Covid Supp (JS/SA/YA/PP/PA/FHA)
2018-02-25	Receiving other inc supp and ineligible for Covid Supp
2018-02-25	Not receiving inc supp (int'l students, temp migrants, asylum seekers, other non-citizen/PR)
2018-02-25	Not receiving inc supp but have other income (e.g. pension, employment)
2018-02-25	Unknown/Other/Not stated/No income
2019-02-25	Receiving inc supp and eligible for Covid Supp (JS/SA/YA/PP/PA/FHA)	11
2019-02-25	Receiving other inc supp and ineligible for Covid Supp	9
2019-02-25	Not receiving inc supp (int'l students, temp migrants, asylum seekers, other non-citizen/PR)	1
2019-02-25	Not receiving inc supp but have other income (e.g. pension, employment)
2019-02-25	Unknown/Other/Not stated/No income	1
2020-02-25	Receiving inc supp and eligible for Covid Supp (JS/SA/YA/PP/PA/FHA)	21
2020-02-25	Receiving other inc supp and ineligible for Covid Supp	11
2020-02-25	Not receiving inc supp (int'l students, temp migrants, asylum seekers, other non-citizen/PR)	2
2020-02-25	Not receiving inc supp but have other income (e.g. pension, employment)	1
2020-02-25	Unknown/Other/Not stated/No income	3
2021-02-25	Receiving inc supp and eligible for Covid Supp (JS/SA/YA/PP/PA/FHA)	16
2021-02-25	Receiving other inc supp and ineligible for Covid Supp	10
2021-02-25	Not receiving inc supp (int'l students, temp migrants, asylum seekers, other non-citizen/PR)	1
2021-02-25	Not receiving inc supp but have other income (e.g. pension, employment)	1
2021-02-25	Unknown/Other/Not stated/No income	3
2018-02-26	Receiving inc supp and eligible for Covid Supp (JS/SA/YA/PP/PA/FHA)	24
2018-02-26	Receiving other inc supp and ineligible for Covid Supp	9
2018-02-26	Not receiving inc supp (int'l students, temp migrants, asylum seekers, other non-citizen/PR)	1
2018-02-26	Not receiving inc supp but have other income (e.g. pension, employment)
2018-02-26	Unknown/Other/Not stated/No income	5
2019-02-26	Receiving inc supp and eligible for Covid Supp (JS/SA/YA/PP/PA/FHA)	11
2019-02-26	Receiving other inc supp and ineligible for Covid Supp	9
2019-02-26	Not receiving inc supp (int'l students, temp migrants, asylum seekers, other non-citizen/PR)	2
2019-02-26	Not receiving inc supp but have other income (e.g. pension, employment)	2
2019-02-26	Unknown/Other/Not stated/No income
2020-02-26	Receiving inc supp and eligible for Covid Supp (JS/SA/YA/PP/PA/FHA)	29
2020-02-26	Receiving other inc supp and ineligible for Covid Supp	12
2020-02-26	Not receiving inc supp (int'l students, temp migrants, asylum seekers, other non-citizen/PR)	1
2020-02-26	Not receiving inc supp but have other income (e.g. pension, employment)
2020-02-26	Unknown/Other/Not stated/No income	2
2021-02-26	Receiving inc supp and eligible for Covid Supp (JS/SA/YA/PP/PA/FHA)	16
2021-02-26	Receiving other inc supp and ineligible for Covid Supp	5
2021-02-26	Not receiving inc supp (int'l students, temp migrants, asylum seekers, other non-citizen/PR)
2021-02-26	Not receiving inc supp but have other income (e.g. pension, employment)	1
2021-02-26	Unknown/Other/Not stated/No income	1
2018-02-27	Receiving inc supp and eligible for Covid Supp (JS/SA/YA/PP/PA/FHA)	11
2018-02-27	Receiving other inc supp and ineligible for Covid Supp	4
2018-02-27	Not receiving inc supp (int'l students, temp migrants, asylum seekers, other non-citizen/PR)
2018-02-27	Not receiving inc supp but have other income (e.g. pension, employment)
2018-02-27	Unknown/Other/Not stated/No income	1
2019-02-27	Receiving inc supp and eligible for Covid Supp (JS/SA/YA/PP/PA/FHA)	17
2019-02-27	Receiving other inc supp and ineligible for Covid Supp	6
2019-02-27	Not receiving inc supp (int'l students, temp migrants, asylum seekers, other non-citizen/PR)
2019-02-27	Not receiving inc supp but have other income (e.g. pension, employment)
2019-02-27	Unknown/Other/Not stated/No income
2020-02-27	Receiving inc supp and eligible for Covid Supp (JS/SA/YA/PP/PA/FHA)	36
2020-02-27	Receiving other inc supp and ineligible for Covid Supp	12
2020-02-27	Not receiving inc supp (int'l students, temp migrants, asylum seekers, other non-citizen/PR)	1
2020-02-27	Not receiving inc supp but have other income (e.g. pension, employment)	1
2020-02-27	Unknown/Other/Not stated/No income	2
2021-02-27	Receiving inc supp and eligible for Covid Supp (JS/SA/YA/PP/PA/FHA)
2021-02-27	Receiving other inc supp and ineligible for Covid Supp
2021-02-27	Not receiving inc supp (int'l students, temp migrants, asylum seekers, other non-citizen/PR)
2021-02-27	Not receiving inc supp but have other income (e.g. pension, employment)
2021-02-27	Unknown/Other/Not stated/No income
2018-02-28	Receiving inc supp and eligible for Covid Supp (JS/SA/YA/PP/PA/FHA)	16
2018-02-28	Receiving other inc supp and ineligible for Covid Supp	8
2018-02-28	Not receiving inc supp (int'l students, temp migrants, asylum seekers, other non-citizen/PR)	1
2018-02-28	Not receiving inc supp but have other income (e.g. pension, employment)
2018-02-28	Unknown/Other/Not stated/No income	1
2019-02-28	Receiving inc supp and eligible for Covid Supp (JS/SA/YA/PP/PA/FHA)	36
2019-02-28	Receiving other inc supp and ineligible for Covid Supp	17
2019-02-28	Not receiving inc supp (int'l students, temp migrants, asylum seekers, other non-citizen/PR)	2
2019-02-28	Not receiving inc supp but have other income (e.g. pension, employment)	1
2019-02-28	Unknown/Other/Not stated/No income	5
2020-02-28	Receiving inc supp and eligible for Covid Supp (JS/SA/YA/PP/PA/FHA)	25
2020-02-28	Receiving other inc supp and ineligible for Covid Supp	17
2020-02-28	Not receiving inc supp (int'l students, temp migrants, asylum seekers, other non-citizen/PR)	1
2020-02-28	Not receiving inc supp but have other income (e.g. pension, employment)	2
2020-02-28	Unknown/Other/Not stated/No income	2
2021-02-28	Receiving inc supp and eligible for Covid Supp (JS/SA/YA/PP/PA/FHA)
2021-02-28	Receiving other inc supp and ineligible for Covid Supp
2021-02-28	Not receiving inc supp (int'l students, temp migrants, asylum seekers, other non-citizen/PR)
2021-02-28	Not receiving inc supp but have other income (e.g. pension, employment)
2021-02-28	Unknown/Other/Not stated/No income
2018-03-01	Receiving inc supp and eligible for Covid Supp (JS/SA/YA/PP/PA/FHA)	15
2018-03-01	Receiving other inc supp and ineligible for Covid Supp	10
2018-03-01	Not receiving inc supp (int'l students, temp migrants, asylum seekers, other non-citizen/PR)	1
2018-03-01	Not receiving inc supp but have other income (e.g. pension, employment)	1
2018-03-01	Unknown/Other/Not stated/No income	5
2019-03-01	Receiving inc supp and eligible for Covid Supp (JS/SA/YA/PP/PA/FHA)	44
2019-03-01	Receiving other inc supp and ineligible for Covid Supp	29
2019-03-01	Not receiving inc supp (int'l students, temp migrants, asylum seekers, other non-citizen/PR)
2019-03-01	Not receiving inc supp but have other income (e.g. pension, employment)	5
2019-03-01	Unknown/Other/Not stated/No income	2
2020-03-01	Receiving inc supp and eligible for Covid Supp (JS/SA/YA/PP/PA/FHA)
2020-03-01	Receiving other inc supp and ineligible for Covid Supp
2020-03-01	Not receiving inc supp (int'l students, temp migrants, asylum seekers, other non-citizen/PR)
2020-03-01	Not receiving inc supp but have other income (e.g. pension, employment)
2020-03-01	Unknown/Other/Not stated/No income
2021-03-01	Receiving inc supp and eligible for Covid Supp (JS/SA/YA/PP/PA/FHA)	13
2021-03-01	Receiving other inc supp and ineligible for Covid Supp	4
2021-03-01	Not receiving inc supp (int'l students, temp migrants, asylum seekers, other non-citizen/PR)	2
2021-03-01	Not receiving inc supp but have other income (e.g. pension, employment)	1
2021-03-01	Unknown/Other/Not stated/No income	1
2018-03-02	Receiving inc supp and eligible for Covid Supp (JS/SA/YA/PP/PA/FHA)	15
2018-03-02	Receiving other inc supp and ineligible for Covid Supp	12
2018-03-02	Not receiving inc supp (int'l students, temp migrants, asylum seekers, other non-citizen/PR)	1
2018-03-02	Not receiving inc supp but have other income (e.g. pension, employment)	2
2018-03-02	Unknown/Other/Not stated/No income	10
2019-03-02	Receiving inc supp and eligible for Covid Supp (JS/SA/YA/PP/PA/FHA)
2019-03-02	Receiving other inc supp and ineligible for Covid Supp
2019-03-02	Not receiving inc supp (int'l students, temp migrants, asylum seekers, other non-citizen/PR)
2019-03-02	Not receiving inc supp but have other income (e.g. pension, employment)
2019-03-02	Unknown/Other/Not stated/No income
2020-03-02	Receiving inc supp and eligible for Covid Supp (JS/SA/YA/PP/PA/FHA)	28
2020-03-02	Receiving other inc supp and ineligible for Covid Supp	16
2020-03-02	Not receiving inc supp (int'l students, temp migrants, asylum seekers, other non-citizen/PR)
2020-03-02	Not receiving inc supp but have other income (e.g. pension, employment)	3
2020-03-02	Unknown/Other/Not stated/No income	4
2021-03-02	Receiving inc supp and eligible for Covid Supp (JS/SA/YA/PP/PA/FHA)	13
2021-03-02	Receiving other inc supp and ineligible for Covid Supp	5
2021-03-02	Not receiving inc supp (int'l students, temp migrants, asylum seekers, other non-citizen/PR)
2021-03-02	Not receiving inc supp but have other income (e.g. pension, employment)	2
2021-03-02	Unknown/Other/Not stated/No income
2018-03-03	Receiving inc supp and eligible for Covid Supp (JS/SA/YA/PP/PA/FHA)
2018-03-03	Receiving other inc supp and ineligible for Covid Supp
2018-03-03	Not receiving inc supp (int'l students, temp migrants, asylum seekers, other non-citizen/PR)
2018-03-03	Not receiving inc supp but have other income (e.g. pension, employment)
2018-03-03	Unknown/Other/Not stated/No income
2019-03-03	Receiving inc supp and eligible for Covid Supp (JS/SA/YA/PP/PA/FHA)
2019-03-03	Receiving other inc supp and ineligible for Covid Supp
2019-03-03	Not receiving inc supp (int'l students, temp migrants, asylum seekers, other non-citizen/PR)
2019-03-03	Not receiving inc supp but have other income (e.g. pension, employment)
2019-03-03	Unknown/Other/Not stated/No income
2020-03-03	Receiving inc supp and eligible for Covid Supp (JS/SA/YA/PP/PA/FHA)	17
2020-03-03	Receiving other inc supp and ineligible for Covid Supp	12
2020-03-03	Not receiving inc supp (int'l students, temp migrants, asylum seekers, other non-citizen/PR)
2020-03-03	Not receiving inc supp but have other income (e.g. pension, employment)	1
2020-03-03	Unknown/Other/Not stated/No income	1
2021-03-03	Receiving inc supp and eligible for Covid Supp (JS/SA/YA/PP/PA/FHA)	15
2021-03-03	Receiving other inc supp and ineligible for Covid Supp	11
2021-03-03	Not receiving inc supp (int'l students, temp migrants, asylum seekers, other non-citizen/PR)	1
2021-03-03	Not receiving inc supp but have other income (e.g. pension, employment)
2021-03-03	Unknown/Other/Not stated/No income
2018-03-04	Receiving inc supp and eligible for Covid Supp (JS/SA/YA/PP/PA/FHA)
2018-03-04	Receiving other inc supp and ineligible for Covid Supp
2018-03-04	Not receiving inc supp (int'l students, temp migrants, asylum seekers, other non-citizen/PR)
2018-03-04	Not receiving inc supp but have other income (e.g. pension, employment)
2018-03-04	Unknown/Other/Not stated/No income
2019-03-04	Receiving inc supp and eligible for Covid Supp (JS/SA/YA/PP/PA/FHA)	11
2019-03-04	Receiving other inc supp and ineligible for Covid Supp	7
2019-03-04	Not receiving inc supp (int'l students, temp migrants, asylum seekers, other non-citizen/PR)
2019-03-04	Not receiving inc supp but have other income (e.g. pension, employment)	1
2019-03-04	Unknown/Other/Not stated/No income	2
2020-03-04	Receiving inc supp and eligible for Covid Supp (JS/SA/YA/PP/PA/FHA)	21
2020-03-04	Receiving other inc supp and ineligible for Covid Supp	9
2020-03-04	Not receiving inc supp (int'l students, temp migrants, asylum seekers, other non-citizen/PR)
2020-03-04	Not receiving inc supp but have other income (e.g. pension, employment)	1
2020-03-04	Unknown/Other/Not stated/No income	2
2021-03-04	Receiving inc supp and eligible for Covid Supp (JS/SA/YA/PP/PA/FHA)	13
2021-03-04	Receiving other inc supp and ineligible for Covid Supp	3
2021-03-04	Not receiving inc supp (int'l students, temp migrants, asylum seekers, other non-citizen/PR)
2021-03-04	Not receiving inc supp but have other income (e.g. pension, employment)
2021-03-04	Unknown/Other/Not stated/No income	1
2018-03-05	Receiving inc supp and eligible for Covid Supp (JS/SA/YA/PP/PA/FHA)	21
2018-03-05	Receiving other inc supp and ineligible for Covid Supp	9
2018-03-05	Not receiving inc supp (int'l students, temp migrants, asylum seekers, other non-citizen/PR)
2018-03-05	Not receiving inc supp but have other income (e.g. pension, employment)
2018-03-05	Unknown/Other/Not stated/No income	8
2019-03-05	Receiving inc supp and eligible for Covid Supp (JS/SA/YA/PP/PA/FHA)	19
2019-03-05	Receiving other inc supp and ineligible for Covid Supp	4
2019-03-05	Not receiving inc supp (int'l students, temp migrants, asylum seekers, other non-citizen/PR)
2019-03-05	Not receiving inc supp but have other income (e.g. pension, employment)
2019-03-05	Unknown/Other/Not stated/No income	1
2020-03-05	Receiving inc supp and eligible for Covid Supp (JS/SA/YA/PP/PA/FHA)	32
2020-03-05	Receiving other inc supp and ineligible for Covid Supp	16
2020-03-05	Not receiving inc supp (int'l students, temp migrants, asylum seekers, other non-citizen/PR)	2
2020-03-05	Not receiving inc supp but have other income (e.g. pension, employment)	1
2020-03-05	Unknown/Other/Not stated/No income	1
2021-03-05	Receiving inc supp and eligible for Covid Supp (JS/SA/YA/PP/PA/FHA)	18
2021-03-05	Receiving other inc supp and ineligible for Covid Supp	8
2021-03-05	Not receiving inc supp (int'l students, temp migrants, asylum seekers, other non-citizen/PR)	1
2021-03-05	Not receiving inc supp but have other income (e.g. pension, employment)
2021-03-05	Unknown/Other/Not stated/No income	2
2018-03-06	Receiving inc supp and eligible for Covid Supp (JS/SA/YA/PP/PA/FHA)	15
2018-03-06	Receiving other inc supp and ineligible for Covid Supp	4
2018-03-06	Not receiving inc supp (int'l students, temp migrants, asylum seekers, other non-citizen/PR)	1
2018-03-06	Not receiving inc supp but have other income (e.g. pension, employment)
2018-03-06	Unknown/Other/Not stated/No income	3
2019-03-06	Receiving inc supp and eligible for Covid Supp (JS/SA/YA/PP/PA/FHA)	14
2019-03-06	Receiving other inc supp and ineligible for Covid Supp	2
2019-03-06	Not receiving inc supp (int'l students, temp migrants, asylum seekers, other non-citizen/PR)
2019-03-06	Not receiving inc supp but have other income (e.g. pension, employment)	1
2019-03-06	Unknown/Other/Not stated/No income	2
2020-03-06	Receiving inc supp and eligible for Covid Supp (JS/SA/YA/PP/PA/FHA)	20
2020-03-06	Receiving other inc supp and ineligible for Covid Supp	13
2020-03-06	Not receiving inc supp (int'l students, temp migrants, asylum seekers, other non-citizen/PR)	1
2020-03-06	Not receiving inc supp but have other income (e.g. pension, employment)	1
2020-03-06	Unknown/Other/Not stated/No income	3
2021-03-06	Receiving inc supp and eligible for Covid Supp (JS/SA/YA/PP/PA/FHA)
2021-03-06	Receiving other inc supp and ineligible for Covid Supp
2021-03-06	Not receiving inc supp (int'l students, temp migrants, asylum seekers, other non-citizen/PR)
2021-03-06	Not receiving inc supp but have other income (e.g. pension, employment)
2021-03-06	Unknown/Other/Not stated/No income
2018-03-07	Receiving inc supp and eligible for Covid Supp (JS/SA/YA/PP/PA/FHA)	10
2018-03-07	Receiving other inc supp and ineligible for Covid Supp	11
2018-03-07	Not receiving inc supp (int'l students, temp migrants, asylum seekers, other non-citizen/PR)	1
2018-03-07	Not receiving inc supp but have other income (e.g. pension, employment)
2018-03-07	Unknown/Other/Not stated/No income	4
2019-03-07	Receiving inc supp and eligible for Covid Supp (JS/SA/YA/PP/PA/FHA)	18
2019-03-07	Receiving other inc supp and ineligible for Covid Supp	9
2019-03-07	Not receiving inc supp (int'l students, temp migrants, asylum seekers, other non-citizen/PR)
2019-03-07	Not receiving inc supp but have other income (e.g. pension, employment)	2
2019-03-07	Unknown/Other/Not stated/No income	5
2020-03-07	Receiving inc supp and eligible for Covid Supp (JS/SA/YA/PP/PA/FHA)
2020-03-07	Receiving other inc supp and ineligible for Covid Supp
2020-03-07	Not receiving inc supp (int'l students, temp migrants, asylum seekers, other non-citizen/PR)
2020-03-07	Not receiving inc supp but have other income (e.g. pension, employment)
2020-03-07	Unknown/Other/Not stated/No income
2021-03-07	Receiving inc supp and eligible for Covid Supp (JS/SA/YA/PP/PA/FHA)
2021-03-07	Receiving other inc supp and ineligible for Covid Supp
2021-03-07	Not receiving inc supp (int'l students, temp migrants, asylum seekers, other non-citizen/PR)
2021-03-07	Not receiving inc supp but have other income (e.g. pension, employment)
2021-03-07	Unknown/Other/Not stated/No income
2018-03-08	Receiving inc supp and eligible for Covid Supp (JS/SA/YA/PP/PA/FHA)	25
2018-03-08	Receiving other inc supp and ineligible for Covid Supp	11
2018-03-08	Not receiving inc supp (int'l students, temp migrants, asylum seekers, other non-citizen/PR)	2
2018-03-08	Not receiving inc supp but have other income (e.g. pension, employment)
2018-03-08	Unknown/Other/Not stated/No income	2
2019-03-08	Receiving inc supp and eligible for Covid Supp (JS/SA/YA/PP/PA/FHA)	37
2019-03-08	Receiving other inc supp and ineligible for Covid Supp	26
2019-03-08	Not receiving inc supp (int'l students, temp migrants, asylum seekers, other non-citizen/PR)	2
2019-03-08	Not receiving inc supp but have other income (e.g. pension, employment)	2
2019-03-08	Unknown/Other/Not stated/No income	3
2020-03-08	Receiving inc supp and eligible for Covid Supp (JS/SA/YA/PP/PA/FHA)
2020-03-08	Receiving other inc supp and ineligible for Covid Supp
2020-03-08	Not receiving inc supp (int'l students, temp migrants, asylum seekers, other non-citizen/PR)
2020-03-08	Not receiving inc supp but have other income (e.g. pension, employment)
2020-03-08	Unknown/Other/Not stated/No income
2021-03-08	Receiving inc supp and eligible for Covid Supp (JS/SA/YA/PP/PA/FHA)	19
2021-03-08	Receiving other inc supp and ineligible for Covid Supp	4
2021-03-08	Not receiving inc supp (int'l students, temp migrants, asylum seekers, other non-citizen/PR)	1
2021-03-08	Not receiving inc supp but have other income (e.g. pension, employment)	1
2021-03-08	Unknown/Other/Not stated/No income	1
2018-03-09	Receiving inc supp and eligible for Covid Supp (JS/SA/YA/PP/PA/FHA)	33
2018-03-09	Receiving other inc supp and ineligible for Covid Supp	12
2018-03-09	Not receiving inc supp (int'l students, temp migrants, asylum seekers, other non-citizen/PR)
2018-03-09	Not receiving inc supp but have other income (e.g. pension, employment)
2018-03-09	Unknown/Other/Not stated/No income	8
2019-03-09	Receiving inc supp and eligible for Covid Supp (JS/SA/YA/PP/PA/FHA)
2019-03-09	Receiving other inc supp and ineligible for Covid Supp
2019-03-09	Not receiving inc supp (int'l students, temp migrants, asylum seekers, other non-citizen/PR)
2019-03-09	Not receiving inc supp but have other income (e.g. pension, employment)
2019-03-09	Unknown/Other/Not stated/No income
2020-03-09	Receiving inc supp and eligible for Covid Supp (JS/SA/YA/PP/PA/FHA)	18
2020-03-09	Receiving other inc supp and ineligible for Covid Supp	7
2020-03-09	Not receiving inc supp (int'l students, temp migrants, asylum seekers, other non-citizen/PR)
2020-03-09	Not receiving inc supp but have other income (e.g. pension, employment)
2020-03-09	Unknown/Other/Not stated/No income	6
2021-03-09	Receiving inc supp and eligible for Covid Supp (JS/SA/YA/PP/PA/FHA)	18
2021-03-09	Receiving other inc supp and ineligible for Covid Supp	6
2021-03-09	Not receiving inc supp (int'l students, temp migrants, asylum seekers, other non-citizen/PR)	3
2021-03-09	Not receiving inc supp but have other income (e.g. pension, employment)
2021-03-09	Unknown/Other/Not stated/No income	3
2018-03-10	Receiving inc supp and eligible for Covid Supp (JS/SA/YA/PP/PA/FHA)
2018-03-10	Receiving other inc supp and ineligible for Covid Supp
2018-03-10	Not receiving inc supp (int'l students, temp migrants, asylum seekers, other non-citizen/PR)
2018-03-10	Not receiving inc supp but have other income (e.g. pension, employment)
2018-03-10	Unknown/Other/Not stated/No income
2019-03-10	Receiving inc supp and eligible for Covid Supp (JS/SA/YA/PP/PA/FHA)
2019-03-10	Receiving other inc supp and ineligible for Covid Supp
2019-03-10	Not receiving inc supp (int'l students, temp migrants, asylum seekers, other non-citizen/PR)
2019-03-10	Not receiving inc supp but have other income (e.g. pension, employment)
2019-03-10	Unknown/Other/Not stated/No income
2020-03-10	Receiving inc supp and eligible for Covid Supp (JS/SA/YA/PP/PA/FHA)	9
2020-03-10	Receiving other inc supp and ineligible for Covid Supp	13
2020-03-10	Not receiving inc supp (int'l students, temp migrants, asylum seekers, other non-citizen/PR)	2
2020-03-10	Not receiving inc supp but have other income (e.g. pension, employment)
2020-03-10	Unknown/Other/Not stated/No income	1
2021-03-10	Receiving inc supp and eligible for Covid Supp (JS/SA/YA/PP/PA/FHA)	9
2021-03-10	Receiving other inc supp and ineligible for Covid Supp	5
2021-03-10	Not receiving inc supp (int'l students, temp migrants, asylum seekers, other non-citizen/PR)
2021-03-10	Not receiving inc supp but have other income (e.g. pension, employment)	3
2021-03-10	Unknown/Other/Not stated/No income	2
2018-03-11	Receiving inc supp and eligible for Covid Supp (JS/SA/YA/PP/PA/FHA)
2018-03-11	Receiving other inc supp and ineligible for Covid Supp
2018-03-11	Not receiving inc supp (int'l students, temp migrants, asylum seekers, other non-citizen/PR)
2018-03-11	Not receiving inc supp but have other income (e.g. pension, employment)
2018-03-11	Unknown/Other/Not stated/No income
2019-03-11	Receiving inc supp and eligible for Covid Supp (JS/SA/YA/PP/PA/FHA)	17
2019-03-11	Receiving other inc supp and ineligible for Covid Supp	9
2019-03-11	Not receiving inc supp (int'l students, temp migrants, asylum seekers, other non-citizen/PR)
2019-03-11	Not receiving inc supp but have other income (e.g. pension, employment)
2019-03-11	Unknown/Other/Not stated/No income	1
2020-03-11	Receiving inc supp and eligible for Covid Supp (JS/SA/YA/PP/PA/FHA)	13
2020-03-11	Receiving other inc supp and ineligible for Covid Supp	9
2020-03-11	Not receiving inc supp (int'l students, temp migrants, asylum seekers, other non-citizen/PR)	1
2020-03-11	Not receiving inc supp but have other income (e.g. pension, employment)
2020-03-11	Unknown/Other/Not stated/No income
2021-03-11	Receiving inc supp and eligible for Covid Supp (JS/SA/YA/PP/PA/FHA)	18
2021-03-11	Receiving other inc supp and ineligible for Covid Supp	7
2021-03-11	Not receiving inc supp (int'l students, temp migrants, asylum seekers, other non-citizen/PR)
2021-03-11	Not receiving inc supp but have other income (e.g. pension, employment)	1
2021-03-11	Unknown/Other/Not stated/No income
2018-03-12	Receiving inc supp and eligible for Covid Supp (JS/SA/YA/PP/PA/FHA)	19
2018-03-12	Receiving other inc supp and ineligible for Covid Supp	13
2018-03-12	Not receiving inc supp (int'l students, temp migrants, asylum seekers, other non-citizen/PR)	1
2018-03-12	Not receiving inc supp but have other income (e.g. pension, employment)	1
2018-03-12	Unknown/Other/Not stated/No income	4
2019-03-12	Receiving inc supp and eligible for Covid Supp (JS/SA/YA/PP/PA/FHA)	9
2019-03-12	Receiving other inc supp and ineligible for Covid Supp	6
2019-03-12	Not receiving inc supp (int'l students, temp migrants, asylum seekers, other non-citizen/PR)	1
2019-03-12	Not receiving inc supp but have other income (e.g. pension, employment)	1
2019-03-12	Unknown/Other/Not stated/No income	1
2020-03-12	Receiving inc supp and eligible for Covid Supp (JS/SA/YA/PP/PA/FHA)	21
2020-03-12	Receiving other inc supp and ineligible for Covid Supp	10
2020-03-12	Not receiving inc supp (int'l students, temp migrants, asylum seekers, other non-citizen/PR)
2020-03-12	Not receiving inc supp but have other income (e.g. pension, employment)	1
2020-03-12	Unknown/Other/Not stated/No income	1
2021-03-12	Receiving inc supp and eligible for Covid Supp (JS/SA/YA/PP/PA/FHA)	14
2021-03-12	Receiving other inc supp and ineligible for Covid Supp	6
2021-03-12	Not receiving inc supp (int'l students, temp migrants, asylum seekers, other non-citizen/PR)	4
2021-03-12	Not receiving inc supp but have other income (e.g. pension, employment)	1
2021-03-12	Unknown/Other/Not stated/No income	4
2018-03-13	Receiving inc supp and eligible for Covid Supp (JS/SA/YA/PP/PA/FHA)	15
2018-03-13	Receiving other inc supp and ineligible for Covid Supp	7
2018-03-13	Not receiving inc supp (int'l students, temp migrants, asylum seekers, other non-citizen/PR)
2018-03-13	Not receiving inc supp but have other income (e.g. pension, employment)	1
2018-03-13	Unknown/Other/Not stated/No income	5
2019-03-13	Receiving inc supp and eligible for Covid Supp (JS/SA/YA/PP/PA/FHA)	14
2019-03-13	Receiving other inc supp and ineligible for Covid Supp	5
2019-03-13	Not receiving inc supp (int'l students, temp migrants, asylum seekers, other non-citizen/PR)
2019-03-13	Not receiving inc supp but have other income (e.g. pension, employment)
2019-03-13	Unknown/Other/Not stated/No income	3
2020-03-13	Receiving inc supp and eligible for Covid Supp (JS/SA/YA/PP/PA/FHA)	11
2020-03-13	Receiving other inc supp and ineligible for Covid Supp	9
2020-03-13	Not receiving inc supp (int'l students, temp migrants, asylum seekers, other non-citizen/PR)	3
2020-03-13	Not receiving inc supp but have other income (e.g. pension, employment)
2020-03-13	Unknown/Other/Not stated/No income	1
2021-03-13	Receiving inc supp and eligible for Covid Supp (JS/SA/YA/PP/PA/FHA)
2021-03-13	Receiving other inc supp and ineligible for Covid Supp
2021-03-13	Not receiving inc supp (int'l students, temp migrants, asylum seekers, other non-citizen/PR)
2021-03-13	Not receiving inc supp but have other income (e.g. pension, employment)
2021-03-13	Unknown/Other/Not stated/No income
2018-03-14	Receiving inc supp and eligible for Covid Supp (JS/SA/YA/PP/PA/FHA)	16
2018-03-14	Receiving other inc supp and ineligible for Covid Supp	6
2018-03-14	Not receiving inc supp (int'l students, temp migrants, asylum seekers, other non-citizen/PR)	1
2018-03-14	Not receiving inc supp but have other income (e.g. pension, employment)
2018-03-14	Unknown/Other/Not stated/No income	2
2019-03-14	Receiving inc supp and eligible for Covid Supp (JS/SA/YA/PP/PA/FHA)	9
2019-03-14	Receiving other inc supp and ineligible for Covid Supp	6
2019-03-14	Not receiving inc supp (int'l students, temp migrants, asylum seekers, other non-citizen/PR)	2
2019-03-14	Not receiving inc supp but have other income (e.g. pension, employment)
2019-03-14	Unknown/Other/Not stated/No income	1
2020-03-14	Receiving inc supp and eligible for Covid Supp (JS/SA/YA/PP/PA/FHA)
2020-03-14	Receiving other inc supp and ineligible for Covid Supp
2020-03-14	Not receiving inc supp (int'l students, temp migrants, asylum seekers, other non-citizen/PR)
2020-03-14	Not receiving inc supp but have other income (e.g. pension, employment)
2020-03-14	Unknown/Other/Not stated/No income
2021-03-14	Receiving inc supp and eligible for Covid Supp (JS/SA/YA/PP/PA/FHA)
2021-03-14	Receiving other inc supp and ineligible for Covid Supp
2021-03-14	Not receiving inc supp (int'l students, temp migrants, asylum seekers, other non-citizen/PR)
2021-03-14	Not receiving inc supp but have other income (e.g. pension, employment)
2021-03-14	Unknown/Other/Not stated/No income
2018-03-15	Receiving inc supp and eligible for Covid Supp (JS/SA/YA/PP/PA/FHA)	38
2018-03-15	Receiving other inc supp and ineligible for Covid Supp	17
2018-03-15	Not receiving inc supp (int'l students, temp migrants, asylum seekers, other non-citizen/PR)
2018-03-15	Not receiving inc supp but have other income (e.g. pension, employment)	1
2018-03-15	Unknown/Other/Not stated/No income	19
2019-03-15	Receiving inc supp and eligible for Covid Supp (JS/SA/YA/PP/PA/FHA)	19
2019-03-15	Receiving other inc supp and ineligible for Covid Supp	12
2019-03-15	Not receiving inc supp (int'l students, temp migrants, asylum seekers, other non-citizen/PR)
2019-03-15	Not receiving inc supp but have other income (e.g. pension, employment)	3
2019-03-15	Unknown/Other/Not stated/No income	3
2020-03-15	Receiving inc supp and eligible for Covid Supp (JS/SA/YA/PP/PA/FHA)
2020-03-15	Receiving other inc supp and ineligible for Covid Supp
2020-03-15	Not receiving inc supp (int'l students, temp migrants, asylum seekers, other non-citizen/PR)
2020-03-15	Not receiving inc supp but have other income (e.g. pension, employment)
2020-03-15	Unknown/Other/Not stated/No income
2021-03-15	Receiving inc supp and eligible for Covid Supp (JS/SA/YA/PP/PA/FHA)	18
2021-03-15	Receiving other inc supp and ineligible for Covid Supp	3
2021-03-15	Not receiving inc supp (int'l students, temp migrants, asylum seekers, other non-citizen/PR)	1
2021-03-15	Not receiving inc supp but have other income (e.g. pension, employment)
2021-03-15	Unknown/Other/Not stated/No income	2
2018-03-16	Receiving inc supp and eligible for Covid Supp (JS/SA/YA/PP/PA/FHA)	50
2018-03-16	Receiving other inc supp and ineligible for Covid Supp	13
2018-03-16	Not receiving inc supp (int'l students, temp migrants, asylum seekers, other non-citizen/PR)	2
2018-03-16	Not receiving inc supp but have other income (e.g. pension, employment)	2
2018-03-16	Unknown/Other/Not stated/No income	13
2019-03-16	Receiving inc supp and eligible for Covid Supp (JS/SA/YA/PP/PA/FHA)
2019-03-16	Receiving other inc supp and ineligible for Covid Supp
2019-03-16	Not receiving inc supp (int'l students, temp migrants, asylum seekers, other non-citizen/PR)
2019-03-16	Not receiving inc supp but have other income (e.g. pension, employment)
2019-03-16	Unknown/Other/Not stated/No income
2020-03-16	Receiving inc supp and eligible for Covid Supp (JS/SA/YA/PP/PA/FHA)	20
2020-03-16	Receiving other inc supp and ineligible for Covid Supp	7
2020-03-16	Not receiving inc supp (int'l students, temp migrants, asylum seekers, other non-citizen/PR)
2020-03-16	Not receiving inc supp but have other income (e.g. pension, employment)
2020-03-16	Unknown/Other/Not stated/No income	5
2021-03-16	Receiving inc supp and eligible for Covid Supp (JS/SA/YA/PP/PA/FHA)	13
2021-03-16	Receiving other inc supp and ineligible for Covid Supp	4
2021-03-16	Not receiving inc supp (int'l students, temp migrants, asylum seekers, other non-citizen/PR)	1
2021-03-16	Not receiving inc supp but have other income (e.g. pension, employment)	1
2021-03-16	Unknown/Other/Not stated/No income	1
2018-03-17	Receiving inc supp and eligible for Covid Supp (JS/SA/YA/PP/PA/FHA)
2018-03-17	Receiving other inc supp and ineligible for Covid Supp
2018-03-17	Not receiving inc supp (int'l students, temp migrants, asylum seekers, other non-citizen/PR)
2018-03-17	Not receiving inc supp but have other income (e.g. pension, employment)
2018-03-17	Unknown/Other/Not stated/No income
2019-03-17	Receiving inc supp and eligible for Covid Supp (JS/SA/YA/PP/PA/FHA)
2019-03-17	Receiving other inc supp and ineligible for Covid Supp
2019-03-17	Not receiving inc supp (int'l students, temp migrants, asylum seekers, other non-citizen/PR)
2019-03-17	Not receiving inc supp but have other income (e.g. pension, employment)
2019-03-17	Unknown/Other/Not stated/No income
2020-03-17	Receiving inc supp and eligible for Covid Supp (JS/SA/YA/PP/PA/FHA)	35
2020-03-17	Receiving other inc supp and ineligible for Covid Supp	20
2020-03-17	Not receiving inc supp (int'l students, temp migrants, asylum seekers, other non-citizen/PR)
2020-03-17	Not receiving inc supp but have other income (e.g. pension, employment)
2020-03-17	Unknown/Other/Not stated/No income	2
2021-03-17	Receiving inc supp and eligible for Covid Supp (JS/SA/YA/PP/PA/FHA)	20
2021-03-17	Receiving other inc supp and ineligible for Covid Supp	7
2021-03-17	Not receiving inc supp (int'l students, temp migrants, asylum seekers, other non-citizen/PR)
2021-03-17	Not receiving inc supp but have other income (e.g. pension, employment)	3
2021-03-17	Unknown/Other/Not stated/No income	2
2018-03-18	Receiving inc supp and eligible for Covid Supp (JS/SA/YA/PP/PA/FHA)
2018-03-18	Receiving other inc supp and ineligible for Covid Supp
2018-03-18	Not receiving inc supp (int'l students, temp migrants, asylum seekers, other non-citizen/PR)
2018-03-18	Not receiving inc supp but have other income (e.g. pension, employment)
2018-03-18	Unknown/Other/Not stated/No income
2019-03-18	Receiving inc supp and eligible for Covid Supp (JS/SA/YA/PP/PA/FHA)	17
2019-03-18	Receiving other inc supp and ineligible for Covid Supp	4
2019-03-18	Not receiving inc supp (int'l students, temp migrants, asylum seekers, other non-citizen/PR)	1
2019-03-18	Not receiving inc supp but have other income (e.g. pension, employment)
2019-03-18	Unknown/Other/Not stated/No income	3
2020-03-18	Receiving inc supp and eligible for Covid Supp (JS/SA/YA/PP/PA/FHA)	25
2020-03-18	Receiving other inc supp and ineligible for Covid Supp	13
2020-03-18	Not receiving inc supp (int'l students, temp migrants, asylum seekers, other non-citizen/PR)	2
2020-03-18	Not receiving inc supp but have other income (e.g. pension, employment)	1
2020-03-18	Unknown/Other/Not stated/No income	2
2021-03-18	Receiving inc supp and eligible for Covid Supp (JS/SA/YA/PP/PA/FHA)	21
2021-03-18	Receiving other inc supp and ineligible for Covid Supp	7
2021-03-18	Not receiving inc supp (int'l students, temp migrants, asylum seekers, other non-citizen/PR)	2
2021-03-18	Not receiving inc supp but have other income (e.g. pension, employment)	4
2021-03-18	Unknown/Other/Not stated/No income	1
2018-03-19	Receiving inc supp and eligible for Covid Supp (JS/SA/YA/PP/PA/FHA)	24
2018-03-19	Receiving other inc supp and ineligible for Covid Supp	11
2018-03-19	Not receiving inc supp (int'l students, temp migrants, asylum seekers, other non-citizen/PR)	3
2018-03-19	Not receiving inc supp but have other income (e.g. pension, employment)
2018-03-19	Unknown/Other/Not stated/No income	5
2019-03-19	Receiving inc supp and eligible for Covid Supp (JS/SA/YA/PP/PA/FHA)	16
2019-03-19	Receiving other inc supp and ineligible for Covid Supp	8
2019-03-19	Not receiving inc supp (int'l students, temp migrants, asylum seekers, other non-citizen/PR)	1
2019-03-19	Not receiving inc supp but have other income (e.g. pension, employment)
2019-03-19	Unknown/Other/Not stated/No income	1
2020-03-19	Receiving inc supp and eligible for Covid Supp (JS/SA/YA/PP/PA/FHA)	33
2020-03-19	Receiving other inc supp and ineligible for Covid Supp	10
2020-03-19	Not receiving inc supp (int'l students, temp migrants, asylum seekers, other non-citizen/PR)	2
2020-03-19	Not receiving inc supp but have other income (e.g. pension, employment)
2020-03-19	Unknown/Other/Not stated/No income	3
2021-03-19	Receiving inc supp and eligible for Covid Supp (JS/SA/YA/PP/PA/FHA)	17
2021-03-19	Receiving other inc supp and ineligible for Covid Supp	9
2021-03-19	Not receiving inc supp (int'l students, temp migrants, asylum seekers, other non-citizen/PR)	1
2021-03-19	Not receiving inc supp but have other income (e.g. pension, employment)	4
2021-03-19	Unknown/Other/Not stated/No income	1
2018-03-20	Receiving inc supp and eligible for Covid Supp (JS/SA/YA/PP/PA/FHA)	10
2018-03-20	Receiving other inc supp and ineligible for Covid Supp	8
2018-03-20	Not receiving inc supp (int'l students, temp migrants, asylum seekers, other non-citizen/PR)
2018-03-20	Not receiving inc supp but have other income (e.g. pension, employment)	1
2018-03-20	Unknown/Other/Not stated/No income	3
2019-03-20	Receiving inc supp and eligible for Covid Supp (JS/SA/YA/PP/PA/FHA)	16
2019-03-20	Receiving other inc supp and ineligible for Covid Supp	10
2019-03-20	Not receiving inc supp (int'l students, temp migrants, asylum seekers, other non-citizen/PR)	2
2019-03-20	Not receiving inc supp but have other income (e.g. pension, employment)
2019-03-20	Unknown/Other/Not stated/No income
2020-03-20	Receiving inc supp and eligible for Covid Supp (JS/SA/YA/PP/PA/FHA)	33
2020-03-20	Receiving other inc supp and ineligible for Covid Supp	13
2020-03-20	Not receiving inc supp (int'l students, temp migrants, asylum seekers, other non-citizen/PR)	4
2020-03-20	Not receiving inc supp but have other income (e.g. pension, employment)
2020-03-20	Unknown/Other/Not stated/No income	4
2021-03-20	Receiving inc supp and eligible for Covid Supp (JS/SA/YA/PP/PA/FHA)
2021-03-20	Receiving other inc supp and ineligible for Covid Supp
2021-03-20	Not receiving inc supp (int'l students, temp migrants, asylum seekers, other non-citizen/PR)
2021-03-20	Not receiving inc supp but have other income (e.g. pension, employment)
2021-03-20	Unknown/Other/Not stated/No income
2018-03-21	Receiving inc supp and eligible for Covid Supp (JS/SA/YA/PP/PA/FHA)	18
2018-03-21	Receiving other inc supp and ineligible for Covid Supp	5
2018-03-21	Not receiving inc supp (int'l students, temp migrants, asylum seekers, other non-citizen/PR)
2018-03-21	Not receiving inc supp but have other income (e.g. pension, employment)
2018-03-21	Unknown/Other/Not stated/No income	6
2019-03-21	Receiving inc supp and eligible for Covid Supp (JS/SA/YA/PP/PA/FHA)	19
2019-03-21	Receiving other inc supp and ineligible for Covid Supp	9
2019-03-21	Not receiving inc supp (int'l students, temp migrants, asylum seekers, other non-citizen/PR)	4
2019-03-21	Not receiving inc supp but have other income (e.g. pension, employment)	1
2019-03-21	Unknown/Other/Not stated/No income	6
2020-03-21	Receiving inc supp and eligible for Covid Supp (JS/SA/YA/PP/PA/FHA)
2020-03-21	Receiving other inc supp and ineligible for Covid Supp
2020-03-21	Not receiving inc supp (int'l students, temp migrants, asylum seekers, other non-citizen/PR)
2020-03-21	Not receiving inc supp but have other income (e.g. pension, employment)
2020-03-21	Unknown/Other/Not stated/No income
2021-03-21	Receiving inc supp and eligible for Covid Supp (JS/SA/YA/PP/PA/FHA)
2021-03-21	Receiving other inc supp and ineligible for Covid Supp
2021-03-21	Not receiving inc supp (int'l students, temp migrants, asylum seekers, other non-citizen/PR)
2021-03-21	Not receiving inc supp but have other income (e.g. pension, employment)
2021-03-21	Unknown/Other/Not stated/No income
2018-03-22	Receiving inc supp and eligible for Covid Supp (JS/SA/YA/PP/PA/FHA)	27
2018-03-22	Receiving other inc supp and ineligible for Covid Supp	11
2018-03-22	Not receiving inc supp (int'l students, temp migrants, asylum seekers, other non-citizen/PR)
2018-03-22	Not receiving inc supp but have other income (e.g. pension, employment)
2018-03-22	Unknown/Other/Not stated/No income	10
2019-03-22	Receiving inc supp and eligible for Covid Supp (JS/SA/YA/PP/PA/FHA)	35
2019-03-22	Receiving other inc supp and ineligible for Covid Supp	19
2019-03-22	Not receiving inc supp (int'l students, temp migrants, asylum seekers, other non-citizen/PR)	3
2019-03-22	Not receiving inc supp but have other income (e.g. pension, employment)	2
2019-03-22	Unknown/Other/Not stated/No income	1
2020-03-22	Receiving inc supp and eligible for Covid Supp (JS/SA/YA/PP/PA/FHA)
2020-03-22	Receiving other inc supp and ineligible for Covid Supp
2020-03-22	Not receiving inc supp (int'l students, temp migrants, asylum seekers, other non-citizen/PR)
2020-03-22	Not receiving inc supp but have other income (e.g. pension, employment)
2020-03-22	Unknown/Other/Not stated/No income
2021-03-22	Receiving inc supp and eligible for Covid Supp (JS/SA/YA/PP/PA/FHA)	19
2021-03-22	Receiving other inc supp and ineligible for Covid Supp	10
2021-03-22	Not receiving inc supp (int'l students, temp migrants, asylum seekers, other non-citizen/PR)
2021-03-22	Not receiving inc supp but have other income (e.g. pension, employment)	2
2021-03-22	Unknown/Other/Not stated/No income
2018-03-23	Receiving inc supp and eligible for Covid Supp (JS/SA/YA/PP/PA/FHA)	45
2018-03-23	Receiving other inc supp and ineligible for Covid Supp	20
2018-03-23	Not receiving inc supp (int'l students, temp migrants, asylum seekers, other non-citizen/PR)	3
2018-03-23	Not receiving inc supp but have other income (e.g. pension, employment)
2018-03-23	Unknown/Other/Not stated/No income	19
2019-03-23	Receiving inc supp and eligible for Covid Supp (JS/SA/YA/PP/PA/FHA)
2019-03-23	Receiving other inc supp and ineligible for Covid Supp
2019-03-23	Not receiving inc supp (int'l students, temp migrants, asylum seekers, other non-citizen/PR)
2019-03-23	Not receiving inc supp but have other income (e.g. pension, employment)
2019-03-23	Unknown/Other/Not stated/No income
2020-03-23	Receiving inc supp and eligible for Covid Supp (JS/SA/YA/PP/PA/FHA)	15
2020-03-23	Receiving other inc supp and ineligible for Covid Supp	6
2020-03-23	Not receiving inc supp (int'l students, temp migrants, asylum seekers, other non-citizen/PR)
2020-03-23	Not receiving inc supp but have other income (e.g. pension, employment)
2020-03-23	Unknown/Other/Not stated/No income	2
2021-03-23	Receiving inc supp and eligible for Covid Supp (JS/SA/YA/PP/PA/FHA)	21
2021-03-23	Receiving other inc supp and ineligible for Covid Supp	11
2021-03-23	Not receiving inc supp (int'l students, temp migrants, asylum seekers, other non-citizen/PR)
2021-03-23	Not receiving inc supp but have other income (e.g. pension, employment)	2
2021-03-23	Unknown/Other/Not stated/No income
2018-03-24	Receiving inc supp and eligible for Covid Supp (JS/SA/YA/PP/PA/FHA)
2018-03-24	Receiving other inc supp and ineligible for Covid Supp
2018-03-24	Not receiving inc supp (int'l students, temp migrants, asylum seekers, other non-citizen/PR)
2018-03-24	Not receiving inc supp but have other income (e.g. pension, employment)
2018-03-24	Unknown/Other/Not stated/No income
2019-03-24	Receiving inc supp and eligible for Covid Supp (JS/SA/YA/PP/PA/FHA)
2019-03-24	Receiving other inc supp and ineligible for Covid Supp
2019-03-24	Not receiving inc supp (int'l students, temp migrants, asylum seekers, other non-citizen/PR)
2019-03-24	Not receiving inc supp but have other income (e.g. pension, employment)
2019-03-24	Unknown/Other/Not stated/No income
2020-03-24	Receiving inc supp and eligible for Covid Supp (JS/SA/YA/PP/PA/FHA)	11
2020-03-24	Receiving other inc supp and ineligible for Covid Supp	5
2020-03-24	Not receiving inc supp (int'l students, temp migrants, asylum seekers, other non-citizen/PR)
2020-03-24	Not receiving inc supp but have other income (e.g. pension, employment)
2020-03-24	Unknown/Other/Not stated/No income	1
2021-03-24	Receiving inc supp and eligible for Covid Supp (JS/SA/YA/PP/PA/FHA)	18
2021-03-24	Receiving other inc supp and ineligible for Covid Supp	10
2021-03-24	Not receiving inc supp (int'l students, temp migrants, asylum seekers, other non-citizen/PR)	2
2021-03-24	Not receiving inc supp but have other income (e.g. pension, employment)	3
2021-03-24	Unknown/Other/Not stated/No income	3
2018-03-25	Receiving inc supp and eligible for Covid Supp (JS/SA/YA/PP/PA/FHA)
2018-03-25	Receiving other inc supp and ineligible for Covid Supp
2018-03-25	Not receiving inc supp (int'l students, temp migrants, asylum seekers, other non-citizen/PR)
2018-03-25	Not receiving inc supp but have other income (e.g. pension, employment)
2018-03-25	Unknown/Other/Not stated/No income
2019-03-25	Receiving inc supp and eligible for Covid Supp (JS/SA/YA/PP/PA/FHA)	14
2019-03-25	Receiving other inc supp and ineligible for Covid Supp	4
2019-03-25	Not receiving inc supp (int'l students, temp migrants, asylum seekers, other non-citizen/PR)	3
2019-03-25	Not receiving inc supp but have other income (e.g. pension, employment)	2
2019-03-25	Unknown/Other/Not stated/No income	1
2020-03-25	Receiving inc supp and eligible for Covid Supp (JS/SA/YA/PP/PA/FHA)	17
2020-03-25	Receiving other inc supp and ineligible for Covid Supp	9
2020-03-25	Not receiving inc supp (int'l students, temp migrants, asylum seekers, other non-citizen/PR)	1
2020-03-25	Not receiving inc supp but have other income (e.g. pension, employment)
2020-03-25	Unknown/Other/Not stated/No income	1
2021-03-25	Receiving inc supp and eligible for Covid Supp (JS/SA/YA/PP/PA/FHA)	19
2021-03-25	Receiving other inc supp and ineligible for Covid Supp	13
2021-03-25	Not receiving inc supp (int'l students, temp migrants, asylum seekers, other non-citizen/PR)	1
2021-03-25	Not receiving inc supp but have other income (e.g. pension, employment)	2
2021-03-25	Unknown/Other/Not stated/No income	1
2018-03-26	Receiving inc supp and eligible for Covid Supp (JS/SA/YA/PP/PA/FHA)	28
2018-03-26	Receiving other inc supp and ineligible for Covid Supp	11
2018-03-26	Not receiving inc supp (int'l students, temp migrants, asylum seekers, other non-citizen/PR)	1
2018-03-26	Not receiving inc supp but have other income (e.g. pension, employment)	1
2018-03-26	Unknown/Other/Not stated/No income	5
2019-03-26	Receiving inc supp and eligible for Covid Supp (JS/SA/YA/PP/PA/FHA)	12
2019-03-26	Receiving other inc supp and ineligible for Covid Supp	8
2019-03-26	Not receiving inc supp (int'l students, temp migrants, asylum seekers, other non-citizen/PR)	1
2019-03-26	Not receiving inc supp but have other income (e.g. pension, employment)	1
2019-03-26	Unknown/Other/Not stated/No income	2
2020-03-26	Receiving inc supp and eligible for Covid Supp (JS/SA/YA/PP/PA/FHA)	13
2020-03-26	Receiving other inc supp and ineligible for Covid Supp	7
2020-03-26	Not receiving inc supp (int'l students, temp migrants, asylum seekers, other non-citizen/PR)	1
2020-03-26	Not receiving inc supp but have other income (e.g. pension, employment)
2020-03-26	Unknown/Other/Not stated/No income	1
2021-03-26	Receiving inc supp and eligible for Covid Supp (JS/SA/YA/PP/PA/FHA)	17
2021-03-26	Receiving other inc supp and ineligible for Covid Supp	9
2021-03-26	Not receiving inc supp (int'l students, temp migrants, asylum seekers, other non-citizen/PR)	2
2021-03-26	Not receiving inc supp but have other income (e.g. pension, employment)	9
2021-03-26	Unknown/Other/Not stated/No income
2018-03-27	Receiving inc supp and eligible for Covid Supp (JS/SA/YA/PP/PA/FHA)	27
2018-03-27	Receiving other inc supp and ineligible for Covid Supp	16
2018-03-27	Not receiving inc supp (int'l students, temp migrants, asylum seekers, other non-citizen/PR)	1
2018-03-27	Not receiving inc supp but have other income (e.g. pension, employment)
2018-03-27	Unknown/Other/Not stated/No income	7
2019-03-27	Receiving inc supp and eligible for Covid Supp (JS/SA/YA/PP/PA/FHA)	17
2019-03-27	Receiving other inc supp and ineligible for Covid Supp	11
2019-03-27	Not receiving inc supp (int'l students, temp migrants, asylum seekers, other non-citizen/PR)	1
2019-03-27	Not receiving inc supp but have other income (e.g. pension, employment)	2
2019-03-27	Unknown/Other/Not stated/No income	1
2020-03-27	Receiving inc supp and eligible for Covid Supp (JS/SA/YA/PP/PA/FHA)	19
2020-03-27	Receiving other inc supp and ineligible for Covid Supp	9
2020-03-27	Not receiving inc supp (int'l students, temp migrants, asylum seekers, other non-citizen/PR)
2020-03-27	Not receiving inc supp but have other income (e.g. pension, employment)
2020-03-27	Unknown/Other/Not stated/No income	3
2021-03-27	Receiving inc supp and eligible for Covid Supp (JS/SA/YA/PP/PA/FHA)
2021-03-27	Receiving other inc supp and ineligible for Covid Supp
2021-03-27	Not receiving inc supp (int'l students, temp migrants, asylum seekers, other non-citizen/PR)
2021-03-27	Not receiving inc supp but have other income (e.g. pension, employment)
2021-03-27	Unknown/Other/Not stated/No income
2018-03-28	Receiving inc supp and eligible for Covid Supp (JS/SA/YA/PP/PA/FHA)	14
2018-03-28	Receiving other inc supp and ineligible for Covid Supp	5
2018-03-28	Not receiving inc supp (int'l students, temp migrants, asylum seekers, other non-citizen/PR)	1
2018-03-28	Not receiving inc supp but have other income (e.g. pension, employment)	1
2018-03-28	Unknown/Other/Not stated/No income	4
2019-03-28	Receiving inc supp and eligible for Covid Supp (JS/SA/YA/PP/PA/FHA)	33
2019-03-28	Receiving other inc supp and ineligible for Covid Supp	14
2019-03-28	Not receiving inc supp (int'l students, temp migrants, asylum seekers, other non-citizen/PR)	2
2019-03-28	Not receiving inc supp but have other income (e.g. pension, employment)	2
2019-03-28	Unknown/Other/Not stated/No income	7
2020-03-28	Receiving inc supp and eligible for Covid Supp (JS/SA/YA/PP/PA/FHA)
2020-03-28	Receiving other inc supp and ineligible for Covid Supp
2020-03-28	Not receiving inc supp (int'l students, temp migrants, asylum seekers, other non-citizen/PR)
2020-03-28	Not receiving inc supp but have other income (e.g. pension, employment)
2020-03-28	Unknown/Other/Not stated/No income
2021-03-28	Receiving inc supp and eligible for Covid Supp (JS/SA/YA/PP/PA/FHA)
2021-03-28	Receiving other inc supp and ineligible for Covid Supp
2021-03-28	Not receiving inc supp (int'l students, temp migrants, asylum seekers, other non-citizen/PR)
2021-03-28	Not receiving inc supp but have other income (e.g. pension, employment)
2021-03-28	Unknown/Other/Not stated/No income
2018-03-29	Receiving inc supp and eligible for Covid Supp (JS/SA/YA/PP/PA/FHA)	33
2018-03-29	Receiving other inc supp and ineligible for Covid Supp	16
2018-03-29	Not receiving inc supp (int'l students, temp migrants, asylum seekers, other non-citizen/PR)	1
2018-03-29	Not receiving inc supp but have other income (e.g. pension, employment)	1
2018-03-29	Unknown/Other/Not stated/No income	8
2019-03-29	Receiving inc supp and eligible for Covid Supp (JS/SA/YA/PP/PA/FHA)	27
2019-03-29	Receiving other inc supp and ineligible for Covid Supp	11
2019-03-29	Not receiving inc supp (int'l students, temp migrants, asylum seekers, other non-citizen/PR)
2019-03-29	Not receiving inc supp but have other income (e.g. pension, employment)
2019-03-29	Unknown/Other/Not stated/No income	3
2020-03-29	Receiving inc supp and eligible for Covid Supp (JS/SA/YA/PP/PA/FHA)
2020-03-29	Receiving other inc supp and ineligible for Covid Supp
2020-03-29	Not receiving inc supp (int'l students, temp migrants, asylum seekers, other non-citizen/PR)
2020-03-29	Not receiving inc supp but have other income (e.g. pension, employment)
2020-03-29	Unknown/Other/Not stated/No income
2021-03-29	Receiving inc supp and eligible for Covid Supp (JS/SA/YA/PP/PA/FHA)	25
2021-03-29	Receiving other inc supp and ineligible for Covid Supp	9
2021-03-29	Not receiving inc supp (int'l students, temp migrants, asylum seekers, other non-citizen/PR)	1
2021-03-29	Not receiving inc supp but have other income (e.g. pension, employment)	1
2021-03-29	Unknown/Other/Not stated/No income	1
2018-03-30	Receiving inc supp and eligible for Covid Supp (JS/SA/YA/PP/PA/FHA)
2018-03-30	Receiving other inc supp and ineligible for Covid Supp
2018-03-30	Not receiving inc supp (int'l students, temp migrants, asylum seekers, other non-citizen/PR)
2018-03-30	Not receiving inc supp but have other income (e.g. pension, employment)
2018-03-30	Unknown/Other/Not stated/No income
2019-03-30	Receiving inc supp and eligible for Covid Supp (JS/SA/YA/PP/PA/FHA)
2019-03-30	Receiving other inc supp and ineligible for Covid Supp
2019-03-30	Not receiving inc supp (int'l students, temp migrants, asylum seekers, other non-citizen/PR)
2019-03-30	Not receiving inc supp but have other income (e.g. pension, employment)
2019-03-30	Unknown/Other/Not stated/No income
2020-03-30	Receiving inc supp and eligible for Covid Supp (JS/SA/YA/PP/PA/FHA)	10
2020-03-30	Receiving other inc supp and ineligible for Covid Supp	7
2020-03-30	Not receiving inc supp (int'l students, temp migrants, asylum seekers, other non-citizen/PR)	1
2020-03-30	Not receiving inc supp but have other income (e.g. pension, employment)	1
2020-03-30	Unknown/Other/Not stated/No income
2021-03-30	Receiving inc supp and eligible for Covid Supp (JS/SA/YA/PP/PA/FHA)	12
2021-03-30	Receiving other inc supp and ineligible for Covid Supp	11
2021-03-30	Not receiving inc supp (int'l students, temp migrants, asylum seekers, other non-citizen/PR)
2021-03-30	Not receiving inc supp but have other income (e.g. pension, employment)	2
2021-03-30	Unknown/Other/Not stated/No income
2018-03-31	Receiving inc supp and eligible for Covid Supp (JS/SA/YA/PP/PA/FHA)
2018-03-31	Receiving other inc supp and ineligible for Covid Supp
2018-03-31	Not receiving inc supp (int'l students, temp migrants, asylum seekers, other non-citizen/PR)
2018-03-31	Not receiving inc supp but have other income (e.g. pension, employment)
2018-03-31	Unknown/Other/Not stated/No income
2019-03-31	Receiving inc supp and eligible for Covid Supp (JS/SA/YA/PP/PA/FHA)
2019-03-31	Receiving other inc supp and ineligible for Covid Supp
2019-03-31	Not receiving inc supp (int'l students, temp migrants, asylum seekers, other non-citizen/PR)
2019-03-31	Not receiving inc supp but have other income (e.g. pension, employment)
2019-03-31	Unknown/Other/Not stated/No income
2020-03-31	Receiving inc supp and eligible for Covid Supp (JS/SA/YA/PP/PA/FHA)	6
2020-03-31	Receiving other inc supp and ineligible for Covid Supp	2
2020-03-31	Not receiving inc supp (int'l students, temp migrants, asylum seekers, other non-citizen/PR)
2020-03-31	Not receiving inc supp but have other income (e.g. pension, employment)
2020-03-31	Unknown/Other/Not stated/No income	1
2021-03-31	Receiving inc supp and eligible for Covid Supp (JS/SA/YA/PP/PA/FHA)	14
2021-03-31	Receiving other inc supp and ineligible for Covid Supp	12
2021-03-31	Not receiving inc supp (int'l students, temp migrants, asylum seekers, other non-citizen/PR)
2021-03-31	Not receiving inc supp but have other income (e.g. pension, employment)	1
2021-03-31	Unknown/Other/Not stated/No income
2018-04-01	Receiving inc supp and eligible for Covid Supp (JS/SA/YA/PP/PA/FHA)
2018-04-01	Receiving other inc supp and ineligible for Covid Supp
2018-04-01	Not receiving inc supp (int'l students, temp migrants, asylum seekers, other non-citizen/PR)
2018-04-01	Not receiving inc supp but have other income (e.g. pension, employment)
2018-04-01	Unknown/Other/Not stated/No income
2019-04-01	Receiving inc supp and eligible for Covid Supp (JS/SA/YA/PP/PA/FHA)	10
2019-04-01	Receiving other inc supp and ineligible for Covid Supp	4
2019-04-01	Not receiving inc supp (int'l students, temp migrants, asylum seekers, other non-citizen/PR)
2019-04-01	Not receiving inc supp but have other income (e.g. pension, employment)
2019-04-01	Unknown/Other/Not stated/No income	1
2020-04-01	Receiving inc supp and eligible for Covid Supp (JS/SA/YA/PP/PA/FHA)	4
2020-04-01	Receiving other inc supp and ineligible for Covid Supp	1
2020-04-01	Not receiving inc supp (int'l students, temp migrants, asylum seekers, other non-citizen/PR)
2020-04-01	Not receiving inc supp but have other income (e.g. pension, employment)	2
2020-04-01	Unknown/Other/Not stated/No income
2021-04-01	Receiving inc supp and eligible for Covid Supp (JS/SA/YA/PP/PA/FHA)	16
2021-04-01	Receiving other inc supp and ineligible for Covid Supp	2
2021-04-01	Not receiving inc supp (int'l students, temp migrants, asylum seekers, other non-citizen/PR)
2021-04-01	Not receiving inc supp but have other income (e.g. pension, employment)	7
2021-04-01	Unknown/Other/Not stated/No income	1
2018-04-02	Receiving inc supp and eligible for Covid Supp (JS/SA/YA/PP/PA/FHA)
2018-04-02	Receiving other inc supp and ineligible for Covid Supp
2018-04-02	Not receiving inc supp (int'l students, temp migrants, asylum seekers, other non-citizen/PR)
2018-04-02	Not receiving inc supp but have other income (e.g. pension, employment)
2018-04-02	Unknown/Other/Not stated/No income
2019-04-02	Receiving inc supp and eligible for Covid Supp (JS/SA/YA/PP/PA/FHA)	10
2019-04-02	Receiving other inc supp and ineligible for Covid Supp	3
2019-04-02	Not receiving inc supp (int'l students, temp migrants, asylum seekers, other non-citizen/PR)
2019-04-02	Not receiving inc supp but have other income (e.g. pension, employment)	1
2019-04-02	Unknown/Other/Not stated/No income	1
2020-04-02	Receiving inc supp and eligible for Covid Supp (JS/SA/YA/PP/PA/FHA)	5
2020-04-02	Receiving other inc supp and ineligible for Covid Supp	6
2020-04-02	Not receiving inc supp (int'l students, temp migrants, asylum seekers, other non-citizen/PR)	1
2020-04-02	Not receiving inc supp but have other income (e.g. pension, employment)
2020-04-02	Unknown/Other/Not stated/No income
2021-04-02	Receiving inc supp and eligible for Covid Supp (JS/SA/YA/PP/PA/FHA)
2021-04-02	Receiving other inc supp and ineligible for Covid Supp
2021-04-02	Not receiving inc supp (int'l students, temp migrants, asylum seekers, other non-citizen/PR)
2021-04-02	Not receiving inc supp but have other income (e.g. pension, employment)
2021-04-02	Unknown/Other/Not stated/No income
2018-04-03	Receiving inc supp and eligible for Covid Supp (JS/SA/YA/PP/PA/FHA)	12
2018-04-03	Receiving other inc supp and ineligible for Covid Supp	8
2018-04-03	Not receiving inc supp (int'l students, temp migrants, asylum seekers, other non-citizen/PR)
2018-04-03	Not receiving inc supp but have other income (e.g. pension, employment)
2018-04-03	Unknown/Other/Not stated/No income	3
2019-04-03	Receiving inc supp and eligible for Covid Supp (JS/SA/YA/PP/PA/FHA)	15
2019-04-03	Receiving other inc supp and ineligible for Covid Supp	7
2019-04-03	Not receiving inc supp (int'l students, temp migrants, asylum seekers, other non-citizen/PR)
2019-04-03	Not receiving inc supp but have other income (e.g. pension, employment)	2
2019-04-03	Unknown/Other/Not stated/No income
2020-04-03	Receiving inc supp and eligible for Covid Supp (JS/SA/YA/PP/PA/FHA)	9
2020-04-03	Receiving other inc supp and ineligible for Covid Supp	6
2020-04-03	Not receiving inc supp (int'l students, temp migrants, asylum seekers, other non-citizen/PR)	3
2020-04-03	Not receiving inc supp but have other income (e.g. pension, employment)
2020-04-03	Unknown/Other/Not stated/No income	2
2021-04-03	Receiving inc supp and eligible for Covid Supp (JS/SA/YA/PP/PA/FHA)
2021-04-03	Receiving other inc supp and ineligible for Covid Supp
2021-04-03	Not receiving inc supp (int'l students, temp migrants, asylum seekers, other non-citizen/PR)
2021-04-03	Not receiving inc supp but have other income (e.g. pension, employment)
2021-04-03	Unknown/Other/Not stated/No income
2018-04-04	Receiving inc supp and eligible for Covid Supp (JS/SA/YA/PP/PA/FHA)	9
2018-04-04	Receiving other inc supp and ineligible for Covid Supp	4
2018-04-04	Not receiving inc supp (int'l students, temp migrants, asylum seekers, other non-citizen/PR)	1
2018-04-04	Not receiving inc supp but have other income (e.g. pension, employment)
2018-04-04	Unknown/Other/Not stated/No income	1
2019-04-04	Receiving inc supp and eligible for Covid Supp (JS/SA/YA/PP/PA/FHA)	29
2019-04-04	Receiving other inc supp and ineligible for Covid Supp	13
2019-04-04	Not receiving inc supp (int'l students, temp migrants, asylum seekers, other non-citizen/PR)	2
2019-04-04	Not receiving inc supp but have other income (e.g. pension, employment)	2
2019-04-04	Unknown/Other/Not stated/No income	4
2020-04-04	Receiving inc supp and eligible for Covid Supp (JS/SA/YA/PP/PA/FHA)
2020-04-04	Receiving other inc supp and ineligible for Covid Supp
2020-04-04	Not receiving inc supp (int'l students, temp migrants, asylum seekers, other non-citizen/PR)
2020-04-04	Not receiving inc supp but have other income (e.g. pension, employment)
2020-04-04	Unknown/Other/Not stated/No income
2021-04-04	Receiving inc supp and eligible for Covid Supp (JS/SA/YA/PP/PA/FHA)
2021-04-04	Receiving other inc supp and ineligible for Covid Supp
2021-04-04	Not receiving inc supp (int'l students, temp migrants, asylum seekers, other non-citizen/PR)
2021-04-04	Not receiving inc supp but have other income (e.g. pension, employment)
2021-04-04	Unknown/Other/Not stated/No income
2018-04-05	Receiving inc supp and eligible for Covid Supp (JS/SA/YA/PP/PA/FHA)	15
2018-04-05	Receiving other inc supp and ineligible for Covid Supp	8
2018-04-05	Not receiving inc supp (int'l students, temp migrants, asylum seekers, other non-citizen/PR)	1
2018-04-05	Not receiving inc supp but have other income (e.g. pension, employment)
2018-04-05	Unknown/Other/Not stated/No income	4
2019-04-05	Receiving inc supp and eligible for Covid Supp (JS/SA/YA/PP/PA/FHA)	35
2019-04-05	Receiving other inc supp and ineligible for Covid Supp	20
2019-04-05	Not receiving inc supp (int'l students, temp migrants, asylum seekers, other non-citizen/PR)	3
2019-04-05	Not receiving inc supp but have other income (e.g. pension, employment)	1
2019-04-05	Unknown/Other/Not stated/No income	12
2020-04-05	Receiving inc supp and eligible for Covid Supp (JS/SA/YA/PP/PA/FHA)
2020-04-05	Receiving other inc supp and ineligible for Covid Supp
2020-04-05	Not receiving inc supp (int'l students, temp migrants, asylum seekers, other non-citizen/PR)
2020-04-05	Not receiving inc supp but have other income (e.g. pension, employment)
2020-04-05	Unknown/Other/Not stated/No income
2021-04-05	Receiving inc supp and eligible for Covid Supp (JS/SA/YA/PP/PA/FHA)
2021-04-05	Receiving other inc supp and ineligible for Covid Supp
2021-04-05	Not receiving inc supp (int'l students, temp migrants, asylum seekers, other non-citizen/PR)
2021-04-05	Not receiving inc supp but have other income (e.g. pension, employment)
2021-04-05	Unknown/Other/Not stated/No income
2018-04-06	Receiving inc supp and eligible for Covid Supp (JS/SA/YA/PP/PA/FHA)	15
2018-04-06	Receiving other inc supp and ineligible for Covid Supp	10
2018-04-06	Not receiving inc supp (int'l students, temp migrants, asylum seekers, other non-citizen/PR)
2018-04-06	Not receiving inc supp but have other income (e.g. pension, employment)
2018-04-06	Unknown/Other/Not stated/No income	4
2019-04-06	Receiving inc supp and eligible for Covid Supp (JS/SA/YA/PP/PA/FHA)
2019-04-06	Receiving other inc supp and ineligible for Covid Supp
2019-04-06	Not receiving inc supp (int'l students, temp migrants, asylum seekers, other non-citizen/PR)
2019-04-06	Not receiving inc supp but have other income (e.g. pension, employment)
2019-04-06	Unknown/Other/Not stated/No income
2020-04-06	Receiving inc supp and eligible for Covid Supp (JS/SA/YA/PP/PA/FHA)	5
2020-04-06	Receiving other inc supp and ineligible for Covid Supp	2
2020-04-06	Not receiving inc supp (int'l students, temp migrants, asylum seekers, other non-citizen/PR)	3
2020-04-06	Not receiving inc supp but have other income (e.g. pension, employment)	2
2020-04-06	Unknown/Other/Not stated/No income
2021-04-06	Receiving inc supp and eligible for Covid Supp (JS/SA/YA/PP/PA/FHA)	20
2021-04-06	Receiving other inc supp and ineligible for Covid Supp	8
2021-04-06	Not receiving inc supp (int'l students, temp migrants, asylum seekers, other non-citizen/PR)	2
2021-04-06	Not receiving inc supp but have other income (e.g. pension, employment)	4
2021-04-06	Unknown/Other/Not stated/No income	1
2018-04-07	Receiving inc supp and eligible for Covid Supp (JS/SA/YA/PP/PA/FHA)
2018-04-07	Receiving other inc supp and ineligible for Covid Supp
2018-04-07	Not receiving inc supp (int'l students, temp migrants, asylum seekers, other non-citizen/PR)
2018-04-07	Not receiving inc supp but have other income (e.g. pension, employment)
2018-04-07	Unknown/Other/Not stated/No income
2019-04-07	Receiving inc supp and eligible for Covid Supp (JS/SA/YA/PP/PA/FHA)
2019-04-07	Receiving other inc supp and ineligible for Covid Supp
2019-04-07	Not receiving inc supp (int'l students, temp migrants, asylum seekers, other non-citizen/PR)
2019-04-07	Not receiving inc supp but have other income (e.g. pension, employment)
2019-04-07	Unknown/Other/Not stated/No income
2020-04-07	Receiving inc supp and eligible for Covid Supp (JS/SA/YA/PP/PA/FHA)	6
2020-04-07	Receiving other inc supp and ineligible for Covid Supp	9
2020-04-07	Not receiving inc supp (int'l students, temp migrants, asylum seekers, other non-citizen/PR)	1
2020-04-07	Not receiving inc supp but have other income (e.g. pension, employment)	1
2020-04-07	Unknown/Other/Not stated/No income	1
2021-04-07	Receiving inc supp and eligible for Covid Supp (JS/SA/YA/PP/PA/FHA)	12
2021-04-07	Receiving other inc supp and ineligible for Covid Supp	8
2021-04-07	Not receiving inc supp (int'l students, temp migrants, asylum seekers, other non-citizen/PR)	3
2021-04-07	Not receiving inc supp but have other income (e.g. pension, employment)	4
2021-04-07	Unknown/Other/Not stated/No income
2018-04-08	Receiving inc supp and eligible for Covid Supp (JS/SA/YA/PP/PA/FHA)
2018-04-08	Receiving other inc supp and ineligible for Covid Supp
2018-04-08	Not receiving inc supp (int'l students, temp migrants, asylum seekers, other non-citizen/PR)
2018-04-08	Not receiving inc supp but have other income (e.g. pension, employment)
2018-04-08	Unknown/Other/Not stated/No income
2019-04-08	Receiving inc supp and eligible for Covid Supp (JS/SA/YA/PP/PA/FHA)	8
2019-04-08	Receiving other inc supp and ineligible for Covid Supp	5
2019-04-08	Not receiving inc supp (int'l students, temp migrants, asylum seekers, other non-citizen/PR)	3
2019-04-08	Not receiving inc supp but have other income (e.g. pension, employment)
2019-04-08	Unknown/Other/Not stated/No income	3
2020-04-08	Receiving inc supp and eligible for Covid Supp (JS/SA/YA/PP/PA/FHA)	9
2020-04-08	Receiving other inc supp and ineligible for Covid Supp	6
2020-04-08	Not receiving inc supp (int'l students, temp migrants, asylum seekers, other non-citizen/PR)	3
2020-04-08	Not receiving inc supp but have other income (e.g. pension, employment)
2020-04-08	Unknown/Other/Not stated/No income	1
2021-04-08	Receiving inc supp and eligible for Covid Supp (JS/SA/YA/PP/PA/FHA)	25
2021-04-08	Receiving other inc supp and ineligible for Covid Supp	13
2021-04-08	Not receiving inc supp (int'l students, temp migrants, asylum seekers, other non-citizen/PR)	1
2021-04-08	Not receiving inc supp but have other income (e.g. pension, employment)
2021-04-08	Unknown/Other/Not stated/No income
2018-04-09	Receiving inc supp and eligible for Covid Supp (JS/SA/YA/PP/PA/FHA)	19
2018-04-09	Receiving other inc supp and ineligible for Covid Supp	11
2018-04-09	Not receiving inc supp (int'l students, temp migrants, asylum seekers, other non-citizen/PR)
2018-04-09	Not receiving inc supp but have other income (e.g. pension, employment)	3
2018-04-09	Unknown/Other/Not stated/No income	5
2019-04-09	Receiving inc supp and eligible for Covid Supp (JS/SA/YA/PP/PA/FHA)	13
2019-04-09	Receiving other inc supp and ineligible for Covid Supp	8
2019-04-09	Not receiving inc supp (int'l students, temp migrants, asylum seekers, other non-citizen/PR)	1
2019-04-09	Not receiving inc supp but have other income (e.g. pension, employment)	2
2019-04-09	Unknown/Other/Not stated/No income	3
2020-04-09	Receiving inc supp and eligible for Covid Supp (JS/SA/YA/PP/PA/FHA)	15
2020-04-09	Receiving other inc supp and ineligible for Covid Supp	3
2020-04-09	Not receiving inc supp (int'l students, temp migrants, asylum seekers, other non-citizen/PR)	1
2020-04-09	Not receiving inc supp but have other income (e.g. pension, employment)
2020-04-09	Unknown/Other/Not stated/No income	1
2021-04-09	Receiving inc supp and eligible for Covid Supp (JS/SA/YA/PP/PA/FHA)	16
2021-04-09	Receiving other inc supp and ineligible for Covid Supp	13
2021-04-09	Not receiving inc supp (int'l students, temp migrants, asylum seekers, other non-citizen/PR)	2
2021-04-09	Not receiving inc supp but have other income (e.g. pension, employment)	1
2021-04-09	Unknown/Other/Not stated/No income	4
2018-04-10	Receiving inc supp and eligible for Covid Supp (JS/SA/YA/PP/PA/FHA)	11
2018-04-10	Receiving other inc supp and ineligible for Covid Supp	8
2018-04-10	Not receiving inc supp (int'l students, temp migrants, asylum seekers, other non-citizen/PR)	1
2018-04-10	Not receiving inc supp but have other income (e.g. pension, employment)
2018-04-10	Unknown/Other/Not stated/No income	3
2019-04-10	Receiving inc supp and eligible for Covid Supp (JS/SA/YA/PP/PA/FHA)	7
2019-04-10	Receiving other inc supp and ineligible for Covid Supp	6
2019-04-10	Not receiving inc supp (int'l students, temp migrants, asylum seekers, other non-citizen/PR)
2019-04-10	Not receiving inc supp but have other income (e.g. pension, employment)
2019-04-10	Unknown/Other/Not stated/No income	2
2020-04-10	Receiving inc supp and eligible for Covid Supp (JS/SA/YA/PP/PA/FHA)
2020-04-10	Receiving other inc supp and ineligible for Covid Supp
2020-04-10	Not receiving inc supp (int'l students, temp migrants, asylum seekers, other non-citizen/PR)
2020-04-10	Not receiving inc supp but have other income (e.g. pension, employment)
2020-04-10	Unknown/Other/Not stated/No income
2021-04-10	Receiving inc supp and eligible for Covid Supp (JS/SA/YA/PP/PA/FHA)
2021-04-10	Receiving other inc supp and ineligible for Covid Supp
2021-04-10	Not receiving inc supp (int'l students, temp migrants, asylum seekers, other non-citizen/PR)
2021-04-10	Not receiving inc supp but have other income (e.g. pension, employment)
2021-04-10	Unknown/Other/Not stated/No income
2018-04-11	Receiving inc supp and eligible for Covid Supp (JS/SA/YA/PP/PA/FHA)	25
2018-04-11	Receiving other inc supp and ineligible for Covid Supp	10
2018-04-11	Not receiving inc supp (int'l students, temp migrants, asylum seekers, other non-citizen/PR)	1
2018-04-11	Not receiving inc supp but have other income (e.g. pension, employment)	2
2018-04-11	Unknown/Other/Not stated/No income	3
2019-04-11	Receiving inc supp and eligible for Covid Supp (JS/SA/YA/PP/PA/FHA)	10
2019-04-11	Receiving other inc supp and ineligible for Covid Supp	8
2019-04-11	Not receiving inc supp (int'l students, temp migrants, asylum seekers, other non-citizen/PR)	1
2019-04-11	Not receiving inc supp but have other income (e.g. pension, employment)
2019-04-11	Unknown/Other/Not stated/No income	4
2020-04-11	Receiving inc supp and eligible for Covid Supp (JS/SA/YA/PP/PA/FHA)
2020-04-11	Receiving other inc supp and ineligible for Covid Supp
2020-04-11	Not receiving inc supp (int'l students, temp migrants, asylum seekers, other non-citizen/PR)
2020-04-11	Not receiving inc supp but have other income (e.g. pension, employment)
2020-04-11	Unknown/Other/Not stated/No income
2021-04-11	Receiving inc supp and eligible for Covid Supp (JS/SA/YA/PP/PA/FHA)
2021-04-11	Receiving other inc supp and ineligible for Covid Supp
2021-04-11	Not receiving inc supp (int'l students, temp migrants, asylum seekers, other non-citizen/PR)
2021-04-11	Not receiving inc supp but have other income (e.g. pension, employment)
2021-04-11	Unknown/Other/Not stated/No income
2018-04-12	Receiving inc supp and eligible for Covid Supp (JS/SA/YA/PP/PA/FHA)	35
2018-04-12	Receiving other inc supp and ineligible for Covid Supp	23
2018-04-12	Not receiving inc supp (int'l students, temp migrants, asylum seekers, other non-citizen/PR)	1
2018-04-12	Not receiving inc supp but have other income (e.g. pension, employment)
2018-04-12	Unknown/Other/Not stated/No income	9
2019-04-12	Receiving inc supp and eligible for Covid Supp (JS/SA/YA/PP/PA/FHA)	11
2019-04-12	Receiving other inc supp and ineligible for Covid Supp	11
2019-04-12	Not receiving inc supp (int'l students, temp migrants, asylum seekers, other non-citizen/PR)	3
2019-04-12	Not receiving inc supp but have other income (e.g. pension, employment)
2019-04-12	Unknown/Other/Not stated/No income	7
2020-04-12	Receiving inc supp and eligible for Covid Supp (JS/SA/YA/PP/PA/FHA)
2020-04-12	Receiving other inc supp and ineligible for Covid Supp
2020-04-12	Not receiving inc supp (int'l students, temp migrants, asylum seekers, other non-citizen/PR)
2020-04-12	Not receiving inc supp but have other income (e.g. pension, employment)
2020-04-12	Unknown/Other/Not stated/No income
2021-04-12	Receiving inc supp and eligible for Covid Supp (JS/SA/YA/PP/PA/FHA)	27
2021-04-12	Receiving other inc supp and ineligible for Covid Supp	10
2021-04-12	Not receiving inc supp (int'l students, temp migrants, asylum seekers, other non-citizen/PR)	1
2021-04-12	Not receiving inc supp but have other income (e.g. pension, employment)
2021-04-12	Unknown/Other/Not stated/No income	2
2018-04-13	Receiving inc supp and eligible for Covid Supp (JS/SA/YA/PP/PA/FHA)	29
2018-04-13	Receiving other inc supp and ineligible for Covid Supp	25
2018-04-13	Not receiving inc supp (int'l students, temp migrants, asylum seekers, other non-citizen/PR)	5
2018-04-13	Not receiving inc supp but have other income (e.g. pension, employment)	2
2018-04-13	Unknown/Other/Not stated/No income	8
2019-04-13	Receiving inc supp and eligible for Covid Supp (JS/SA/YA/PP/PA/FHA)
2019-04-13	Receiving other inc supp and ineligible for Covid Supp
2019-04-13	Not receiving inc supp (int'l students, temp migrants, asylum seekers, other non-citizen/PR)
2019-04-13	Not receiving inc supp but have other income (e.g. pension, employment)
2019-04-13	Unknown/Other/Not stated/No income
2020-04-13	Receiving inc supp and eligible for Covid Supp (JS/SA/YA/PP/PA/FHA)
2020-04-13	Receiving other inc supp and ineligible for Covid Supp
2020-04-13	Not receiving inc supp (int'l students, temp migrants, asylum seekers, other non-citizen/PR)
2020-04-13	Not receiving inc supp but have other income (e.g. pension, employment)
2020-04-13	Unknown/Other/Not stated/No income
2021-04-13	Receiving inc supp and eligible for Covid Supp (JS/SA/YA/PP/PA/FHA)	18
2021-04-13	Receiving other inc supp and ineligible for Covid Supp	10
2021-04-13	Not receiving inc supp (int'l students, temp migrants, asylum seekers, other non-citizen/PR)	1
2021-04-13	Not receiving inc supp but have other income (e.g. pension, employment)	2
2021-04-13	Unknown/Other/Not stated/No income	1
2018-04-14	Receiving inc supp and eligible for Covid Supp (JS/SA/YA/PP/PA/FHA)
2018-04-14	Receiving other inc supp and ineligible for Covid Supp
2018-04-14	Not receiving inc supp (int'l students, temp migrants, asylum seekers, other non-citizen/PR)
2018-04-14	Not receiving inc supp but have other income (e.g. pension, employment)
2018-04-14	Unknown/Other/Not stated/No income
2019-04-14	Receiving inc supp and eligible for Covid Supp (JS/SA/YA/PP/PA/FHA)
2019-04-14	Receiving other inc supp and ineligible for Covid Supp
2019-04-14	Not receiving inc supp (int'l students, temp migrants, asylum seekers, other non-citizen/PR)
2019-04-14	Not receiving inc supp but have other income (e.g. pension, employment)
2019-04-14	Unknown/Other/Not stated/No income
2020-04-14	Receiving inc supp and eligible for Covid Supp (JS/SA/YA/PP/PA/FHA)	7
2020-04-14	Receiving other inc supp and ineligible for Covid Supp	2
2020-04-14	Not receiving inc supp (int'l students, temp migrants, asylum seekers, other non-citizen/PR)	2
2020-04-14	Not receiving inc supp but have other income (e.g. pension, employment)
2020-04-14	Unknown/Other/Not stated/No income
2021-04-14	Receiving inc supp and eligible for Covid Supp (JS/SA/YA/PP/PA/FHA)	20
2021-04-14	Receiving other inc supp and ineligible for Covid Supp	8
2021-04-14	Not receiving inc supp (int'l students, temp migrants, asylum seekers, other non-citizen/PR)	1
2021-04-14	Not receiving inc supp but have other income (e.g. pension, employment)	1
2021-04-14	Unknown/Other/Not stated/No income
2018-04-15	Receiving inc supp and eligible for Covid Supp (JS/SA/YA/PP/PA/FHA)
2018-04-15	Receiving other inc supp and ineligible for Covid Supp
2018-04-15	Not receiving inc supp (int'l students, temp migrants, asylum seekers, other non-citizen/PR)
2018-04-15	Not receiving inc supp but have other income (e.g. pension, employment)
2018-04-15	Unknown/Other/Not stated/No income
2019-04-15	Receiving inc supp and eligible for Covid Supp (JS/SA/YA/PP/PA/FHA)	18
2019-04-15	Receiving other inc supp and ineligible for Covid Supp	7
2019-04-15	Not receiving inc supp (int'l students, temp migrants, asylum seekers, other non-citizen/PR)
2019-04-15	Not receiving inc supp but have other income (e.g. pension, employment)	3
2019-04-15	Unknown/Other/Not stated/No income	2
2020-04-15	Receiving inc supp and eligible for Covid Supp (JS/SA/YA/PP/PA/FHA)	9
2020-04-15	Receiving other inc supp and ineligible for Covid Supp	4
2020-04-15	Not receiving inc supp (int'l students, temp migrants, asylum seekers, other non-citizen/PR)
2020-04-15	Not receiving inc supp but have other income (e.g. pension, employment)
2020-04-15	Unknown/Other/Not stated/No income
2021-04-15	Receiving inc supp and eligible for Covid Supp (JS/SA/YA/PP/PA/FHA)	14
2021-04-15	Receiving other inc supp and ineligible for Covid Supp	11
2021-04-15	Not receiving inc supp (int'l students, temp migrants, asylum seekers, other non-citizen/PR)	1
2021-04-15	Not receiving inc supp but have other income (e.g. pension, employment)	2
[truncated: 5,061 more rows]
